# Supplementary material for: Neural timescales reflect behavioral demands in freely moving rhesus macaques
Source: Nat Commun. 2024 Mar 9;15:2151. doi: 10.1038/s41467-024-46488-1 (PMC10925022; doi:10.1038/s41467-024-46488-1)
Supplement: Supplementary file 4 — Source Data [file 41467_2024_46488_MOESM4_ESM.xlsx]

## Sheet: fig1A
Literature overview
Murray (2014)	S1	S2	MT	LIP	OFC	LPFC	ACC
	65	149	64, 77	91, 138	176, 188	127, 185, 180, 195, 162	257, 313, 340
Cavanagh (2016)	OFC	DLPFC	ACC
	135	200	191
Cavanagh (2018)	OFC	VLPFC	DLPFC	ACC
	104	112	98	189
Cirillo (2018)	PMd
	131
Wasmuht (2018)	LIP	FEF	LPFC
	59	83	104
Fascianelli (2019)	OFC	DLPFC	PFp
	198	248	242
Maisson (2022)	VMPFC	sgACC	pgACC	dACC
	110	153	322	447
Nougaret (2021)	STN	Gpe	Striatum
	201	118	250

## Sheet: fig1D
Power spectral density for example channels and knee frequency
Freq				PSD									Knee frequency
	Striatum	OFC	VLPFC	DLPFC	ACC	FEF	PM	SMA		Striatum	OFC	VLPFC	DLPFC	ACC	FEF	PM	SMA
1.95312	0.914423	0.977681	0.350389	0.351584	0.800667	0.431702	0.344636	1.66239		21.5691	16.2519	11.5864	10.1595	7.70184	6.21444	3.95964	5.26181
2.92969	0.845886	1.23674	0.356501	0.409805	0.635152	0.64324	0.366801	1.7055
3.90625	0.896815	1.18178	0.368017	0.395893	0.503895	0.613683	0.373228	1.74297
4.88281	1.20395	0.912821	0.28263	0.637939	0.463374	0.681281	0.326345	1.55505
5.85938	1.00573	1.22806	0.149023	0.349819	0.503091	0.567789	0.313967	1.43358
6.83594	0.969883	1.21267	0.291708	0.430519	0.467537	0.276186	0.147501	1.43829
7.8125	0.813725	1.14125	0.430923	0.338156	0.560144	0.287306	0.126705	1.37961
8.78906	0.735747	1.10527	0.289261	0.215225	0.492207	0.197718	0.164114	1.48585
9.76562	0.689808	0.999584	0.15932	0.213775	0.396341	0.041744	-0.0111968	1.2192
10.7422	0.666076	0.887435	0.109687	0.14583	0.357569	-0.103354	-0.197151	1.16362
11.7188	0.621088	1.09877	-0.00918491	0.042729	0.130847	-0.108456	-0.164845	1.13394
12.6953	0.629781	1.05053	-0.00163451	0.00714789	0.279165	-0.075644	0.00867794	1.08333
13.6719	0.649998	0.860854	-0.10998	0.0355085	0.203595	-0.243545	-0.136542	1.00603
14.6484	0.720056	0.903088	-0.1516	-0.0399688	-0.112726	-0.436495	-0.236759	0.959992
15.625	0.522849	1.06459	-0.200656	-0.013212	-0.115745	-0.210686	-0.201552	0.96663
16.6016	0.502436	1.0306	-0.0843519	-0.0941722	0.0578979	-0.159761	-0.324598	0.962592
17.5781	0.618854	0.957643	-0.1834	-0.251836	0.072371	-0.200228	-0.54626	0.827358
18.5547	0.706692	0.833906	-0.24669	-0.365217	-0.150401	-0.338895	-0.352073	0.899748
19.5312	0.668119	0.872567	-0.287645	-0.279247	-0.0994424	-0.232889	-0.317209	0.753417
20.5078	0.609722	0.607214	-0.134978	-0.15994	-0.00231334	-0.339313	-0.560991	0.853172
21.4844	0.484211	0.642963	-0.19767	-0.322996	-0.202946	-0.435893	-0.50631	0.758672
22.4609	0.627178	0.754133	-0.460756	-0.313735	-0.267349	-0.579467	-0.481883	0.527454
23.4375	0.592642	0.683377	-0.382655	-0.380225	-0.130957	-0.444186	-0.589106	0.612531
24.4141	0.533202	0.489441	-0.328084	-0.283686	-0.183489	-0.411657	-0.597149	0.877168
25.3906	0.395175	0.692565	-0.362755	-0.247449	-0.335493	-0.41468	-0.722992	0.76676
26.3672	0.42103	0.745986	-0.407598	-0.38311	-0.363528	-0.526055	-0.705602	0.386641
27.3438	0.377353	0.524207	-0.364075	-0.644517	-0.254817	-0.497282	-0.751467	0.599766
28.3203	0.467658	0.42802	-0.526676	-0.430194	-0.534297	-0.651027	-0.790755	0.546826
29.2969	0.262749	0.366929	-0.47391	-0.392138	-0.382354	-0.747272	-0.952086	0.491524
30.2734	0.238259	0.379359	-0.381406	-0.474297	-0.264396	-0.640047	-0.972273	0.563235
31.25	0.29423	0.4165	-0.520322	-0.57326	-0.416953	-0.570997	-0.738569	0.568837
32.2266	0.238162	0.326445	-0.73129	-0.544086	-0.495304	-0.673319	-0.787865	0.657387
33.2031	0.0501663	0.24552	-0.713424	-0.474787	-0.610798	-0.805603	-0.567604	0.544183
34.1797	0.203929	0.0639224	-0.712245	-0.591388	-0.77726	-0.961518	-0.649891	0.5263
35.1562	0.19878	0.143032	-0.646036	-0.565097	-0.560556	-0.820161	-0.85075	0.288891
36.1328	0.163081	0.223539	-0.610084	-0.460845	-0.66657	-0.781214	-0.802942	0.228778
37.1094	0.257523	0.232755	-0.577517	-0.566179	-0.627254	-0.754743	-0.911191	0.318207
38.0859	0.0277214	0.22449	-0.618971	-0.639636	-0.539342	-0.877032	-0.920512	0.328819
39.0625	0.0556505	0.147443	-0.882207	-0.696529	-0.613228	-1.02772	-1.12318	0.204862
40.0391	0.106118	0.198097	-1.00216	-0.663139	-0.796681	-1.02442	-1.1832	0.166011
41.0156	0.179586	0.167406	-0.912456	-0.623804	-0.744503	-1.06244	-0.96851	0.105513
41.9922	0.0165748	0.140548	-0.720169	-0.736936	-0.699824	-0.84989	-0.959173	0.106849
42.9688	-0.0561409	-0.073616	-0.742768	-0.678209	-0.746655	-0.734235	-0.976972	0.36475
43.9453	-0.0380142	-0.151112	-0.750421	-0.754011	-0.84387	-0.827066	-1.02924	0.334495
44.9219	-0.16649	-0.163088	-0.899051	-0.633204	-0.846651	-0.89089	-0.992513	0.360713
45.8984	-0.181295	-0.288311	-0.888435	-0.741161	-0.826991	-1.01392	-1.10482	0.349604
46.875	-0.0689145	-0.158616	-0.900955	-0.891307	-0.851687	-1.0071	-1.28565	0.35869
47.8516	0.0417372	-0.188262	-0.956779	-0.941646	-0.818232	-1.05967	-1.08416	0.405432
48.8281	-0.0745582	-0.186341	-1.00694	-0.86669	-0.907871	-1.04834	-1.18691	0.355782
49.8047	-0.134396	-0.281366	-0.981684	-0.739846	-0.878847	-1.13128	-1.22217	0.19397
50.7812	-0.0890849	-0.391401	-0.928369	-0.725381	-0.826727	-0.934864	-1.18479	0.270939
51.7578	-0.180675	-0.315072	-0.982537	-0.941466	-0.847041	-1.03557	-1.2172	-0.00712466
52.7344	-0.160722	-0.31829	-0.913648	-0.761398	-0.838385	-1.05805	-1.05598	0.123653
53.7109	-0.0695994	-0.200808	-0.822317	-0.771804	-0.730415	-0.994157	-1.05015	0.102865
54.6875	-0.0765872	-0.193356	-0.827972	-0.834036	-0.773198	-0.975003	-1.21294	0.0371982
55.6641	-0.174362	-0.204875	-1.00262	-0.918284	-0.956552	-0.988979	-1.15526	0.199981
56.6406	-0.166154	-0.299511	-1.10852	-0.926696	-1.0434	-0.966659	-1.14552	0.113794
57.6172	0.000947529	-0.252811	-1.01581	-0.754808	-0.957654	-0.791578	-0.92388	0.0439588
58.5938	-0.0638056	-0.31328	-1.09776	-1.01778	-0.948787	-1.04325	-1.06527	-0.000302817
59.5703	-0.190574	-0.337595	-0.972578	-1.034	-0.914534	-1.01065	-1.13007	-0.152182
60.5469	-0.169762	-0.363133	-0.969718	-0.944452	-0.692974	-0.894383	-1.0327	0.129676
61.5234	-0.282027	-0.194603	-0.828567	-0.906999	-0.816989	-0.956639	-1.00161	-0.11899
62.5	-0.410581	-0.307138	-0.981153	-0.818448	-0.831214	-1.11631	-1.00071	-0.0950802
63.4766	-0.212485	-0.419264	-0.967724	-0.905484	-0.881721	-1.13147	-1.10091	-0.222566
64.4531	-0.262946	-0.515704	-0.99396	-0.785168	-0.947195	-1.14312	-1.14089	-0.0771825
65.4297	-0.269662	-0.39192	-1.08198	-0.768899	-0.916205	-1.02664	-1.09255	-0.0432636
66.4062	-0.227465	-0.506223	-1.12061	-0.887972	-1.01427	-0.997759	-1.05123	-0.341761
67.3828	-0.203795	-0.719411	-0.988226	-0.923712	-0.997064	-0.97945	-1.03783	-0.0382983
68.3594	-0.264113	-0.468398	-0.944529	-0.829	-1.0579	-1.17644	-1.07781	0.0505796
69.3359	-0.480398	-0.386433	-0.955546	-0.929151	-0.939748	-1.17703	-1.23589	0.116852
70.3125	-0.480689	-0.523	-0.96819	-0.972202	-0.927343	-1.12481	-1.20743	0.024135
71.2891	-0.592813	-0.352651	-0.858496	-0.97824	-0.791147	-1.0156	-1.36091	-0.0596902
72.2656	-0.384112	-0.348115	-0.966982	-0.876716	-0.871629	-0.840221	-1.30257	-0.100371
73.2422	-0.422954	-0.527609	-1.07281	-0.822207	-1.03355	-0.969546	-1.13436	-0.0896186
74.2188	-0.490269	-0.599873	-1.01567	-0.733909	-0.962578	-1.08284	-1.21805	-0.137254
75.1953	-0.302255	-0.473552	-1.14489	-0.754407	-1.02197	-1.02505	-1.35402	0.066577
76.1719	-0.376418	-0.721004	-1.20238	-0.82171	-1.15131	-1.18832	-1.5974	-0.034034
77.1484	-0.550927	-0.759282	-1.2918	-0.973369	-1.21454	-1.14728	-1.46716	0.17702
78.125	-0.662253	-0.665976	-1.19255	-0.919336	-1.17541	-1.09035	-1.33866	0.0456583
79.1016	-0.611564	-0.557421	-1.10402	-1.20367	-1.15601	-1.1724	-1.37162	-0.122755
80.0781	-0.598017	-0.623582	-1.0371	-1.17292	-1.12429	-1.25075	-1.52593	-0.169873
81.0547	-0.384596	-0.652221	-1.11886	-1.26373	-1.10345	-1.34311	-1.6831	-0.242931
82.0312	-0.500042	-0.555654	-1.25184	-1.28113	-1.15612	-1.23546	-1.45018	0.0138071
83.0078	-0.476368	-0.659354	-1.26581	-1.19627	-1.07949	-1.197	-1.31633	-0.0707424
83.9844	-0.48487	-0.911101	-1.2149	-1.14313	-1.3251	-1.32865	-1.22618	-0.280779
84.9609	-0.458541	-0.654344	-1.30527	-1.0799	-1.29937	-1.38395	-1.41581	-0.2467
85.9375	-0.581333	-0.540313	-1.34591	-1.24915	-1.29936	-1.49543	-1.29915	-0.401483
86.9141	-0.696383	-0.656122	-1.3279	-1.22501	-1.22287	-1.46824	-1.39878	-0.321499
87.8906	-0.59326	-0.712238	-1.41572	-1.34275	-1.18754	-1.23902	-1.72376	-0.321564
88.8672	-0.747853	-1.0247	-1.51284	-1.20097	-1.19229	-1.16622	-1.47166	-0.366575
89.8438	-0.780632	-0.868183	-1.39759	-1.09924	-1.23964	-1.43176	-1.34461	-0.342076
90.8203	-0.622368	-0.827525	-1.49781	-1.12219	-1.23218	-1.3119	-1.48511	-0.310097
91.7969	-0.692553	-0.542952	-1.39692	-1.22145	-1.22326	-1.33602	-1.44101	-0.288474
92.7734	-0.753525	-0.112743	-1.29838	-1.15495	-1.24346	-1.32152	-1.41913	-0.296843
93.75	-0.668952	-0.546445	-1.5431	-1.3358	-1.40962	-1.57326	-1.4202	-0.420776
94.7266	-0.802839	-0.751249	-1.73557	-1.31235	-1.55861	-1.54166	-1.35293	-0.306357
95.7031	-0.89076	-0.915891	-1.49627	-1.41299	-1.61991	-1.35586	-1.36226	-0.329997
96.6797	-0.808426	-0.920291	-1.6072	-1.33015	-1.56762	-1.27057	-1.38041	-0.398235
97.6562	-0.685938	-0.836062	-1.61112	-1.25778	-1.48053	-1.30325	-1.50727	-0.221945
98.6328	-0.661793	-0.807743	-1.61047	-1.28194	-1.5403	-1.50528	-1.323	-0.181609
99.6094	-0.648449	-0.769482	-1.64334	-1.40858	-1.49972	-1.46543	-1.3105	-0.0476017

## Sheet: fig1E
Aperiodic component fit for the example PSDs and associated tau
Freq				PSD										Timescales
	Striatum	OFC	VLPFC	DLPFC	ACC	FEF	PM	SMA			Striatum	OFC	VLPFC	DLPFC	ACC	FEF	PM	SMA
1.95312	0.796272	1.16194	0.365325	0.370855	0.705158	0.405739	0.525082	1.76705			7.37885	9.793	13.7363	15.6656	20.6645	25.6105	40.1943	30.2472
2.92969	0.793896	1.15899	0.351728	0.347488	0.67282	0.355124	0.438067	1.70447
3.90625	0.790168	1.15389	0.332888	0.319282	0.631799	0.299999	0.351238	1.63527
4.88281	0.784975	1.14626	0.309346	0.287614	0.584652	0.243428	0.268439	1.56419
5.85938	0.778242	1.13582	0.281772	0.253589	0.533622	0.187226	0.19097	1.49399
6.83594	0.769935	1.12241	0.250892	0.218082	0.480505	0.132421	0.119016	1.42612
7.8125	0.760048	1.10595	0.217419	0.18177	0.426643	0.0795577	0.0522979	1.36128
8.78906	0.748607	1.0865	0.182017	0.145167	0.37299	0.0288846	-0.00962564	1.29971
9.76562	0.735662	1.06418	0.145274	0.108656	0.320187	-0.0195225	-0.0672311	1.24141
10.7422	0.721285	1.03921	0.10769	0.0725134	0.268648	-0.0656881	-0.120973	1.18627
11.7188	0.705564	1.01184	0.0696776	0.0369361	0.218619	-0.109693	-0.171265	1.1341
12.6953	0.688602	0.982387	0.0315689	0.00205904	0.170234	-0.151646	-0.218471	1.0847
13.6719	0.670509	0.951156	-0.006375	-0.0320291	0.123545	-0.191667	-0.262914	1.03785
14.6484	0.651401	0.918468	-0.0439538	-0.0652742	0.0785545	-0.229883	-0.304871	0.993362
15.625	0.631396	0.884628	-0.0810173	-0.0976477	0.0352311	-0.266413	-0.344588	0.951044
16.6016	0.610611	0.849918	-0.117456	-0.129139	-0.00647792	-0.301373	-0.382275	0.910722
17.5781	0.589159	0.814594	-0.153193	-0.159753	-0.0466374	-0.334873	-0.41812	0.872238
18.5547	0.567148	0.778881	-0.188175	-0.189501	-0.0853185	-0.367012	-0.452284	0.83545
19.5312	0.54468	0.742976	-0.222373	-0.218402	-0.122595	-0.397884	-0.484912	0.800227
20.5078	0.52185	0.707045	-0.255769	-0.246481	-0.15854	-0.427574	-0.51613	0.766453
21.4844	0.498742	0.671226	-0.288358	-0.273764	-0.193225	-0.456162	-0.546051	0.734022
22.4609	0.475437	0.635634	-0.320144	-0.300279	-0.22672	-0.483718	-0.574774	0.702837
23.4375	0.452004	0.600361	-0.351138	-0.326055	-0.25909	-0.51031	-0.602388	0.672813
24.4141	0.428505	0.565482	-0.381355	-0.351121	-0.290397	-0.535997	-0.628974	0.643871
25.3906	0.404997	0.531055	-0.410813	-0.375505	-0.320701	-0.560834	-0.654603	0.615939
26.3672	0.381528	0.497123	-0.439533	-0.399237	-0.350055	-0.584874	-0.679339	0.588952
27.3438	0.358139	0.463721	-0.467537	-0.422343	-0.378512	-0.608162	-0.703242	0.562852
28.3203	0.334867	0.43087	-0.494849	-0.444849	-0.406119	-0.630743	-0.726365	0.537583
29.2969	0.311744	0.398587	-0.521491	-0.466781	-0.43292	-0.652654	-0.748755	0.513098
30.2734	0.288795	0.366881	-0.547487	-0.488164	-0.458959	-0.673934	-0.770458	0.48935
31.25	0.266044	0.335756	-0.57286	-0.50902	-0.484273	-0.694615	-0.791512	0.466298
32.2266	0.243509	0.305212	-0.597633	-0.529371	-0.508899	-0.71473	-0.811955	0.443903
33.2031	0.221204	0.275246	-0.621829	-0.549239	-0.532872	-0.734307	-0.831821	0.422131
34.1797	0.199143	0.245851	-0.645468	-0.568642	-0.556222	-0.753373	-0.851141	0.400947
35.1562	0.177336	0.217019	-0.668572	-0.587602	-0.57898	-0.771953	-0.869944	0.380323
36.1328	0.155789	0.188741	-0.691161	-0.606134	-0.601173	-0.790071	-0.888256	0.36023
37.1094	0.134509	0.161005	-0.713253	-0.624257	-0.622826	-0.807748	-0.906102	0.340642
38.0859	0.1135	0.133801	-0.734868	-0.641986	-0.643966	-0.825005	-0.923505	0.321535
39.0625	0.0927642	0.107115	-0.756023	-0.659337	-0.664613	-0.841861	-0.940485	0.302886
40.0391	0.0723032	0.0809346	-0.776735	-0.676325	-0.68479	-0.858332	-0.957063	0.284674
41.0156	0.0521174	0.0552475	-0.79702	-0.692963	-0.704517	-0.874437	-0.973258	0.26688
41.9922	0.0322062	0.0300401	-0.816894	-0.709264	-0.723812	-0.89019	-0.989085	0.249485
42.9688	0.0125684	0.0052995	-0.836372	-0.725241	-0.742694	-0.905607	-1.00456	0.232473
43.9453	-0.00679802	-0.0189873	-0.855467	-0.740906	-0.761179	-0.9207	-1.0197	0.215826
44.9219	-0.0258955	-0.0428331	-0.874193	-0.756269	-0.779282	-0.935483	-1.03452	0.19953
45.8984	-0.044727	-0.0662504	-0.892563	-0.771343	-0.79702	-0.949969	-1.04903	0.183571
46.875	-0.0632958	-0.0892516	-0.91059	-0.786136	-0.814405	-0.964168	-1.06325	0.167934
47.8516	-0.0816055	-0.111849	-0.928284	-0.800658	-0.831452	-0.978091	-1.07718	0.152609
48.8281	-0.0996599	-0.134053	-0.945657	-0.81492	-0.848172	-0.991749	-1.09084	0.137581
49.8047	-0.117463	-0.155877	-0.962721	-0.828929	-0.864578	-1.00515	-1.10423	0.122841
50.7812	-0.135019	-0.17733	-0.979484	-0.842693	-0.880682	-1.01831	-1.11738	0.108378
51.7578	-0.152333	-0.198425	-0.995957	-0.856222	-0.896492	-1.03123	-1.13028	0.0941814
52.7344	-0.169408	-0.21917	-1.01215	-0.869522	-0.912021	-1.04392	-1.14294	0.0802418
53.7109	-0.186249	-0.239576	-1.02807	-0.882601	-0.927277	-1.05639	-1.15538	0.0665502
54.6875	-0.20286	-0.259654	-1.04373	-0.895466	-0.94227	-1.06864	-1.1676	0.0530982
55.6641	-0.219247	-0.279411	-1.05913	-0.908123	-0.957009	-1.08069	-1.1796	0.0398774
56.6406	-0.235412	-0.298858	-1.07428	-0.920579	-0.971501	-1.09254	-1.19141	0.0268802
57.6172	-0.251362	-0.318002	-1.08919	-0.932839	-0.985755	-1.10419	-1.20302	0.0140993
58.5938	-0.2671	-0.336853	-1.10388	-0.94491	-0.999778	-1.11566	-1.21443	0.00152754
59.5703	-0.28263	-0.355419	-1.11833	-0.956798	-1.01358	-1.12694	-1.22566	-0.0108416
60.5469	-0.297957	-0.373706	-1.13257	-0.968506	-1.02716	-1.13805	-1.23672	-0.0230146
61.5234	-0.313084	-0.391724	-1.14659	-0.980042	-1.04053	-1.14899	-1.2476	-0.0349975
62.5	-0.328017	-0.409479	-1.1604	-0.991409	-1.0537	-1.15976	-1.25831	-0.046796
63.4766	-0.34276	-0.426978	-1.17402	-1.00261	-1.06668	-1.17037	-1.26886	-0.0584158
64.4531	-0.357315	-0.444228	-1.18743	-1.01366	-1.07946	-1.18083	-1.27925	-0.069862
65.4297	-0.371687	-0.461235	-1.20066	-1.02454	-1.09205	-1.19113	-1.28948	-0.0811398
66.4062	-0.385881	-0.478007	-1.2137	-1.03528	-1.10446	-1.20129	-1.29957	-0.0922541
67.3828	-0.399899	-0.494548	-1.22657	-1.04587	-1.1167	-1.2113	-1.30952	-0.103209
68.3594	-0.413745	-0.510866	-1.23925	-1.05632	-1.12876	-1.22118	-1.31932	-0.11401
69.3359	-0.427423	-0.526964	-1.25177	-1.06663	-1.14066	-1.23091	-1.32899	-0.124661
70.3125	-0.440937	-0.54285	-1.26412	-1.07681	-1.1524	-1.24052	-1.33852	-0.135165
71.2891	-0.45429	-0.558528	-1.2763	-1.08685	-1.16398	-1.25	-1.34792	-0.145527
72.2656	-0.467485	-0.574004	-1.28833	-1.09676	-1.1754	-1.25935	-1.3572	-0.155751
73.2422	-0.480525	-0.589282	-1.30021	-1.10655	-1.18668	-1.26859	-1.36636	-0.16584
74.2188	-0.493414	-0.604367	-1.31193	-1.11621	-1.1978	-1.2777	-1.37539	-0.175797
75.1953	-0.506155	-0.619264	-1.32351	-1.12576	-1.20879	-1.2867	-1.38431	-0.185627
76.1719	-0.518751	-0.633977	-1.33494	-1.13519	-1.21964	-1.29558	-1.39312	-0.195332
77.1484	-0.531204	-0.64851	-1.34624	-1.1445	-1.23035	-1.30436	-1.40182	-0.204915
78.125	-0.543518	-0.662868	-1.35739	-1.1537	-1.24094	-1.31302	-1.4104	-0.21438
79.1016	-0.555695	-0.677055	-1.36842	-1.1628	-1.25139	-1.32159	-1.41889	-0.223729
80.0781	-0.567739	-0.691075	-1.37931	-1.17178	-1.26171	-1.33005	-1.42727	-0.232964
81.0547	-0.579651	-0.70493	-1.39008	-1.18067	-1.27192	-1.33841	-1.43555	-0.24209
82.0312	-0.591435	-0.718626	-1.40072	-1.18945	-1.282	-1.34667	-1.44373	-0.251108
83.0078	-0.603092	-0.732166	-1.41124	-1.19813	-1.29197	-1.35484	-1.45182	-0.26002
83.9844	-0.614626	-0.745552	-1.42164	-1.20672	-1.30182	-1.36291	-1.45981	-0.26883
84.9609	-0.626039	-0.758789	-1.43193	-1.21521	-1.31156	-1.37089	-1.46771	-0.27754
85.9375	-0.637333	-0.771879	-1.4421	-1.22361	-1.3212	-1.37879	-1.47552	-0.286151
86.9141	-0.64851	-0.784826	-1.45216	-1.23192	-1.33072	-1.38659	-1.48325	-0.294666
87.8906	-0.659573	-0.797632	-1.46211	-1.24013	-1.34014	-1.39431	-1.49089	-0.303087
88.8672	-0.670524	-0.810301	-1.47196	-1.24827	-1.34946	-1.40195	-1.49845	-0.311416
89.8438	-0.681365	-0.822836	-1.4817	-1.25631	-1.35868	-1.40951	-1.50592	-0.319656
90.8203	-0.692097	-0.835238	-1.49134	-1.26427	-1.36779	-1.41698	-1.51332	-0.327807
91.7969	-0.702724	-0.847512	-1.50088	-1.27215	-1.37682	-1.42438	-1.52063	-0.335872
92.7734	-0.713246	-0.859659	-1.51032	-1.27995	-1.38575	-1.4317	-1.52787	-0.343853
93.75	-0.723666	-0.871682	-1.51966	-1.28767	-1.39458	-1.43895	-1.53504	-0.351752
94.7266	-0.733986	-0.883584	-1.52891	-1.29532	-1.40333	-1.44612	-1.54213	-0.359569
95.7031	-0.744208	-0.895366	-1.53807	-1.30289	-1.41199	-1.45322	-1.54915	-0.367307
96.6797	-0.754332	-0.907032	-1.54713	-1.31038	-1.42056	-1.46025	-1.5561	-0.374967
97.6562	-0.764362	-0.918583	-1.55611	-1.3178	-1.42905	-1.46721	-1.56298	-0.382551
98.6328	-0.774298	-0.930021	-1.565	-1.32515	-1.43745	-1.4741	-1.56979	-0.390061
99.6094	-0.784143	-0.94135	-1.57381	-1.33243	-1.44577	-1.48093	-1.57654	-0.397497

## Sheet: fig2A
Median neural timescales across sessions
Timepoint				Area
	SMA	PM	ACC	DLPFC	FEF	VLPFC	OFC	Striatum
1	30.8248	25.6423	16.7787	21.6851	18.7638	12.9015	9.7625	11.2592
2	33.7154	28.5946	17.451	20.321	20.0908	13.1254	9.88133	12.3811
3	32.704	27.6689	17.9541	22.3121	20.4391	14.786	10.5766	11.1862
4	35.8858	28.9531	18.6651	22.8298	23.9641	14.6648	10.2333	11.4292
5	30.8148	27.2662	17.5093	20.8819	20.9901	13.2324	10.2721	11.3581
6	31.4431	27.7735	16.9837	21.0974	20.9058	13.3201	10.2077	11.7113
7	36.2513	29.0854	17.7143	21.4417	21.2548	13.5002	10.3106	11.4774
8	36.7478	30.9745	17.5794	22.499	23.112	14.5766	10.6549	12.3439
9	38.061	31.5233	18.6698	24.3181	21.067	14.9518	10.3917	12.6828
10	34.099	29.7062	18.6296	23.3342	21.8968	14.6862	10.8695	11.4741
11	34.0066	27.9565	17.5576	21.3194	20.5662	14.1583	10.4004	11.6706
12	35.6498	28.9116	17.3731	20.7499	21.8156	13.9698	9.89465	11.6859
13	34.6954	27.6086	18.1484	22.5606	19.772	14.3664	10.3667	11.4971
14	32.8458	28.8707	17.1964	21.0096	20.7535	14.069	10.1741	12.1875
15	33.3192	28.413	16.4989	20.2556	22.2409	13.5948	10.3229	11.6079
16	32.4157	27.7636	16.1835	20.6307	23.139	13.6596	10.2392	11.854
17	31.971	28.9599	16.7047	20.5607	21.3867	13.8449	10.3867	12.0708
18	32.5782	29.704	16.8418	19.6964	22.1065	13.9291	10.284	11.4818
19	34.2117	29.0816	16.6339	19.9508	22.1546	13.1468	9.78687	11.0122
20	31.1146	27.4641	16.7068	20.3654	20.5339	13.4749	10.0837	12.1854
21	33.0961	25.6823	18.132	20.2871	20.1635	13.7007	9.95902	11.3656
22	34.5413	27.4672	16.9465	19.9943	22.6431	13.0874	9.83047	11.8808
23	33.604	27.3542	16.5505	19.761	21.0791	13.2607	9.81901	12.0285
24	30.5917	28.039	16.5529	20.8302	20.8048	12.8146	10.0511	12.0187
25	34.5389	26.122	16.1684	19.6894	20.9481	13.0738	10.002	11.1101
26	36.8903	27.8675	16.7162	18.5547	20.4369	12.5713	9.53651	11.1807
27	32.7999	27.4233	16.3395	19.8518	22.7504	12.8359	10.0249	10.6748
28	32.1705	27.2489	16.4548	19.4789	21.5367	12.6966	10.2368	11.3407
29	31.2245	26.2047	16.3218	19.6955	19.8056	13.1013	10.0958	11.6317
30	34.0302	30.0709	17.0018	21.9004	20.6222	12.2566	9.83335	10.8622
31	30.6694	27.3068	16.5302	20.4955	20.2948	12.228	9.59376	9.86103
32	36.2565	27.0373	16.0653	19.6629	19.9111	12.8616	9.65958	10.4862
33	32.4883	25.7312	16.3901	18.9687	19.9791	13.0348	9.35575	11.0468
34	32.4806	24.1508	15.8222	18.8437	20.2735	12.7721	9.47826	11.2783
35	33.1048	26.0648	15.0342	18.1424	19.0306	12.6168	9.44369	10.2371
36	33.1251	25.1816	15.2857	17.5505	19.1986	11.8927	9.46376	10.4797
37	32.552	25.7465	15.5657	18.4152	18.9417	12.7312	9.55625	10.8283
38	31.3649	26.4572	15.7461	18.6399	18.0562	12.7932	9.57163	10.2182
39	29.0144	22.862	15.3013	19.1622	18.1673	12.4506	9.69945	10.8457
40	31.5573	24.4622	15.1833	18.5757	19.3576	12.9749	9.52549	10.5686
41	31.9397	25.2491	15.2103	19.1695	21.0425	12.3527	9.64362	11.873
42	31.0856	23.9643	15.366	19.3617	19.3215	12.3393	9.21581	10.304
43	30.9159	23.7098	14.8963	18.8035	18.47	12.4072	9.40707	10.3664
44	31.0726	25.2588	15.2692	19.2554	17.4693	12.4773	9.57824	10.2643
45	33.2233	24.2432	14.4944	19.1281	18.489	11.735	9.346	10.8984
46	34.3025	21.6643	14.7361	18.9753	16.7701	11.752	9.79679	10.6083
47	33.8369	25.181	15.2967	18.3957	19.3028	12.0039	9.6221	9.79365
48	32.4236	24.3146	15.0254	17.1775	16.5281	11.9134	9.4808	9.86421
49	33.6489	23.5526	14.8975	18.5886	18.8683	12.2798	9.36463	11.0949
50	30.0939	25.0187	15.3175	17.985	18.8831	12.3917	9.51249	10.8603
51	31.9903	25.6874	16.8903	18.8432	20.061	12.249	9.50779	10.8592
52	30.6195	24.8576	15.7898	18.4311	18.666	12.6014	9.73901	10.2899
53	31.8576	23.5303	15.5641	18.5086	18.709	11.4011	9.45196	10.0548
54	31.2516	25.1054	15.6669	18.6256	16.807	11.7649	9.70181	11.0704
55	29.3237	25.1314	15.2872	19.8927	19.5415	11.9354	9.54636	10.4555
56	32.003	27.056	15.2395	20.2678	19.5278	11.6347	9.36109	10.3468
57	31.6356	25.9852	16.0652	19.9024	20.6567	11.9457	9.81865	11.4431
58	33.9093	25.3018	16.2913	18.6209	20.6531	11.954	9.73389	11.0475
59	32.0023	25.5423	15.3244	19.0996	21.3575	12.4756	9.68601	10.9316
60	34.5948	24.893	16.5412	19.6426	20.8972	12.2215	9.81797	10.9285
61	30.319	24.1482	16.0242	18.8727	20.6816	12.3855	9.49108	10.6098
62	31.2595	25.1756	15.9606	18.0079	18.9647	12.049	9.24638	11.0532
63	33.182	25.4542	15.7813	19.4066	19.5146	11.7188	9.44575	10.8702
64	31.8598	23.9034	15.1217	18.2696	19.1287	11.7949	8.99249	10.0595
65	31.1443	25.8497	15.3804	17.8191	20.0328	11.8755	9.02833	10.458
66	32.7397	25.7269	15.585	18.616	20.1616	12.289	9.32089	11.0285
67	29.4273	25.1352	15.2468	18.8506	18.8776	12.0557	9.43919	11.0324
68	32.0129	25.027	14.695	19.5605	19.8849	12.9402	9.55209	11.4576
69	33.1934	27.1275	14.8743	18.5131	20.9925	11.6055	9.69896	10.901
70	30.5086	25.6436	15.6438	19.1132	19.5833	11.928	9.5855	10.6809
71	30.71	26.058	16.1722	18.5525	20.4067	12.0415	9.45676	9.8365
72	36.0147	26.8572	15.5768	18.2274	19.6098	11.4245	9.07111	10.8741
73	34.1286	25.67	16.0301	16.797	19.5762	11.7437	9.28053	10.5979
74	31.4735	25.5644	16.1798	18.8469	18.607	11.9204	9.31875	10.3896
75	31.1915	24.7138	15.3272	19.1792	18.4867	11.5235	9.50262	10.5268
76	29.0855	23.8619	15.166	18.8086	18.2796	11.3487	9.55468	10.5466
77	31.9677	24.1068	14.9907	18.1423	19.1425	11.9029	9.59565	10.8676
78	32.1471	25.6484	14.8962	17.4976	20.3521	11.7164	9.20949	10.0496
79	29.8582	23.8678	15.4408	18.7637	17.5607	12.1243	9.11772	10.6656
80	29.6626	23.1792	15.6282	16.8611	18.5838	12.0167	8.88677	10.3959
81	29.2979	23.4909	14.7532	17.067	18.5759	11.4663	8.92072	10.5163
82	29.9094	23.7985	14.6922	18.2505	18.6681	11.942	9.23349	10.6099
83	29.8733	24.3938	15.1733	17.315	18.9476	11.562	9.12431	10.3737
84	30.41	25.5003	15.3679	18.1569	20.6139	11.9711	9.07248	10.6374
85	29.078	24.4678	15.6248	18.0688	18.8732	11.8153	9.17797	10.0765
86	30.0689	23.0594	14.7283	17.7196	18.4953	11.4235	9.31155	9.46762
87	29.7322	23.5521	14.4472	16.7833	18.0725	11.5362	9.10978	9.79501
88	27.6278	22.9871	14.8437	16.8248	17.96	11.6174	8.97263	9.5213
89	27.5509	24.291	14.549	17.5575	18.7906	11.4204	9.28475	9.71817
90	29.0671	23.7882	14.5854	17.057	19.115	11.259	9.2845	11.0899
91	30.5509	24.5943	15.039	17.1234	17.3133	11.61	9.2637	9.88057
92	27.0321	23.2038	14.6859	16.3341	16.9928	11.3475	8.96377	9.30993
93	25.8658	23.0623	13.7007	16.9078	16.9587	11.0065	9.27811	9.94497
94	28.0352	23.3741	14.2479	17.5319	18.5329	11.6372	8.97716	10.026
95	27.9485	23.1706	14.5141	17.8129	17.5215	10.8816	8.9146	9.48656
96	25.8977	22.3207	14.6504	17.1965	17.5072	11.5875	9.19554	9.96663
97	28.6473	24.4522	14.5988	16.5608	17.3758	11.0062	9.16243	9.81542
98	30.6136	24.8484	14.883	17.0789	18.1377	11.7331	9.05722	10.3996
99	30.8299	24.8183	15.3763	17.8463	17.0992	11.5938	9.05537	10.797
100	29.2953	23.1701	14.7321	17.4625	18.2	11.9118	8.957	9.75339
101	29.5931	23.0132	14.8363	16.6662	17.6753	11.3373	9.0827	10.3561
102	30.1423	22.4387	14.5455	17.0726	16.6733	11.1937	9.02299	9.78197
103	28.6361	24.3563	14.5831	16.7428	17.3172	11.1419	8.99414	9.78315
104	27.8037	22.9116	14.3319	16.3879	16.6781	11.2319	9.19093	10.4345
105	29.5715	22.6079	14.0951	16.542	17.5821	11.3647	9.01751	10.3789
106	30.2301	22.9691	14.177	16.7266	18.0156	11.1245	9.26669	9.98116
107	29.7688	23.7378	15.0819	17.2875	17.8874	11.0011	9.16511	9.36531
108	30.1551	24.0465	14.2911	15.8369	18.1253	11.1177	9.09511	10.0477
109	28.67	24.0664	14.1669	16.4163	19.1853	10.6204	8.56798	10.6968
110	27.2539	23.0288	14.0828	16.104	18.0753	11.4894	8.89602	10.0065
111	30.092	22.3693	14.6882	17.1931	18.3886	11.5461	9.22368	10.0673
112	28.0572	24.9214	15.0208	17.5084	18.6529	11.296	9.02845	9.8895
113	32.7723	23.1525	15.2438	16.7088	17.8428	11.3367	8.90435	10.4547
114	32.4465	23.4256	15.02	17.4635	18.027	11.479	9.16529	10.0918
115	31.536	22.799	15.6224	16.6641	18.3208	11.5255	9.16051	10.4847
116	26.5124	23.6339	15.3485	17.5715	17.6227	11.2329	9.2323	9.74558
117	26.3057	24.1274	15.3002	16.6982	18.3833	11.4329	9.05886	9.86689
118	27.975	23.8194	14.4393	17.0277	17.6204	11.1188	8.94516	9.7824
119	27.0678	23.5869	14.2082	16.755	17.1746	11.2587	8.94858	10.3678
120	27.374	24.8847	13.9954	15.8864	17.5193	11.162	8.76262	10.1946
121	30.1848	23.9721	14.3772	16.5282	18.3837	11.1381	8.82592	10.2628
122	28.471	23.6493	14.6581	17.6825	18.4576	11.4956	8.82606	10.1579
123	28.2091	23.1956	14.9273	17.0362	17.5862	11.6855	8.81817	10.9262
124	26.3918	22.7147	16.1946	16.8348	17.2235	11.572	9.06821	9.83575
125	26.6004	22.8534	14.947	17.0323	17.9156	11.5631	9.17505	9.51391
126	29.1686	24.036	14.4051	16.5482	18.6038	11.2666	8.94595	9.70516
127	31.3205	24.3399	14.2078	15.1761	17.5965	10.6959	8.68061	10.0695
128	28.1118	23.611	14.2321	16.133	17.2812	11.5518	8.89456	9.77848
129	30.4455	22.5191	13.7245	16.137	17.5915	11.4531	8.99974	10.1873
130	28.7771	23.3777	14.7032	17.012	18.5191	11.6565	8.92418	9.19027
131	29.6587	23.6564	15.349	16.5841	17.8729	11.3159	8.70594	10.6767
132	26.301	23.0999	13.4279	16.4943	16.7172	10.8679	8.56536	9.86774
133	28.5741	23.3332	13.9225	15.6846	17.6963	11.0675	8.45799	9.41985
134	28.9441	23.6219	14.8342	16.9848	18.2407	11.2384	8.88507	10.2992
135	28.418	21.6946	14.9496	17.4034	17.9759	11.6409	9.23327	11.1486
136	27.2755	23.1451	14.3633	16.9522	18.106	10.8462	8.77405	10.0649
137	29.4686	22.1755	14.4203	16.251	17.5634	11.0461	8.7629	8.83862
138	26.2133	22.1082	13.9846	16.2817	17.2578	11.346	8.72909	9.41717
139	30.3401	25.2584	14.9164	17.4093	18.5911	11.3331	9.15675	10.9109
140	31.1076	23.814	14.8776	17.1051	20.8072	11.1505	9.09877	10.6811
141	30.5332	24.2371	13.9797	16.9653	18.9038	11.019	8.65796	9.64005
142	28.1231	22.0628	14.0233	17.2929	17.6555	11.1989	8.71788	9.28041
143	29.1583	22.7585	14.6479	16.5983	19.4532	11.5454	8.92767	10.9806
144	26.7964	23.7205	15.0143	17.1968	18.5564	10.989	8.74628	9.5154
145	26.3718	23.7211	14.3262	17.2601	17.7647	11.0769	8.60982	9.46119
146	28.6333	23.8015	13.4955	16.6091	17.7473	11.4702	8.72204	9.64291
147	29.9298	22.8199	13.7043	16.9475	17.9541	11.3457	9.20434	10.0188
148	31.8044	21.5692	14.9656	17.063	17.7811	11.4383	8.99975	9.9513
149	31.769	25.1923	14.9528	17.3711	18.9638	11.4379	9.00364	10.5611
150	29.9425	24.1087	14.8624	16.6981	17.8019	11.0717	8.7015	10.5548
151	25.8056	21.4599	13.879	16.429	16.0787	11.0806	8.57882	9.96678
152	28.097	23.2847	13.9543	17.1253	16.7764	10.9175	8.54822	9.45613
153	27.3219	22.3546	14.457	16.9734	17.7609	11.2411	9.03269	9.34487
154	27.6121	22.8099	14.356	16.0047	18.413	11.0424	8.61488	10.2318
155	26.6832	24.0411	14.3524	16.5399	17.9983	10.9208	8.83826	10.4942
156	27.397	23.6792	14.0185	16.0503	19.3281	10.6913	8.86441	9.95969
157	28.1183	24.1482	14.5848	16.6701	18.0041	11.1034	8.8234	9.42717
158	28.5835	23.124	15.0983	16.4657	19.1112	10.9837	8.7523	9.67984
159	31.1062	24.5161	15.3437	16.2715	19.7171	11.0942	9.01615	10.7895
160	28.1251	23.3874	15.4892	16.6238	18.9943	11.7576	9.35206	10.8245
161	29.3456	23.3282	14.7925	16.3981	18.0741	11.9339	9.31891	10.5743
162	28.6619	21.5901	13.7318	16.8372	16.7975	11.0426	9.00677	9.96727
163	30.235	23.9392	14.0745	16.6923	18.0586	11.1521	8.6821	9.41027
164	27.0608	23.7093	14.2627	15.7772	18.2019	11.2056	8.74582	9.42908
165	28.1901	21.7561	13.8909	16.6982	18.2113	10.7864	8.8933	9.81649
166	27.1393	23.3236	14.5849	16.5697	17.8075	10.8796	8.91325	9.01223
167	26.8988	22.5931	14.3051	16.3602	18.6995	10.9399	8.60749	9.38418
168	28.6067	24.1762	15.2164	16.6749	18.3354	11.2348	8.8629	10.1067
169	28.5527	23.1364	14.3439	16.1825	18.7782	10.9965	9.2194	10.0314
170	24.5697	23.9752	14.9626	16.8151	17.8917	10.8987	8.89002	9.8526
171	27.468	24.3658	14.8632	16.1671	17.6091	10.7611	8.7977	10.1175
172	27.7572	23.9971	13.6462	16.5663	17.0582	11.265	8.95248	10.0775
173	28.9336	22.6661	14.2977	15.6916	19.0336	11.2184	8.76561	10.0502
174	28.5203	21.5986	13.6259	15.9917	18.7856	10.4133	8.78495	9.67945
175	25.4187	21.531	13.5727	15.9285	16.6187	10.6005	8.62917	9.13005
176	27.5031	21.5692	14.3857	15.8364	16.7427	10.5477	8.48027	8.80402
177	26.8488	22.7479	14.5977	15.8346	17.6356	10.7154	8.46129	9.50247
178	28.5733	23.2188	14.8454	16.2868	17.607	10.4629	8.43912	9.37043
179	28.3796	24.365	14.4282	16.93	17.4273	10.7203	8.73548	9.68627
180	27.4774	21.7757	14.8438	16.3081	17.1197	10.7842	8.88583	9.1596
181	26.2678	23.6428	14.3232	15.9323	17.9766	10.5083	8.71329	9.35085
182	27.5816	22.3851	13.4738	15.699	17.6975	10.7876	8.53512	9.64264
183	26.3262	20.5715	13.6423	15.4595	16.6399	10.7403	8.72807	9.79755
184	26.9582	23.1841	14.3141	16.1237	18.4767	10.6678	9.16268	10.9198
185	28.3584	23.8393	14.3023	16.0949	18.3305	11.0084	8.86973	9.64258
186	29.3134	22.0882	13.8023	15.4221	16.4755	10.6982	8.70127	9.2355
187	26.9866	21.1216	13.1773	15.4006	16.0611	10.457	8.72486	9.60098
188	26.6696	23.0647	14.5222	16.0087	17.273	10.7987	8.50057	9.37105
189	26.7785	22.6197	14.2109	16.011	18.4209	10.9576	8.61928	10.3341
190	27.5577	21.755	13.4537	16.3289	17.113	10.5274	8.49015	9.4242
191	24.4115	21.931	13.8613	15.8299	16.5604	10.726	8.68005	9.15001
192	23.9923	21.2002	13.0839	15.1319	16.0077	10.8087	8.58199	9.46266
193	26.4793	21.3159	14.0095	16.0927	16.3457	10.9671	8.61388	9.28634
194	26.7848	21.2946	13.6564	15.9156	16.3362	11.0988	8.79951	9.94328
195	26.8721	22.1578	14.0284	15.9922	16.1396	11.0822	8.77977	9.64561
196	27.5637	23.7378	13.7372	16.8266	16.9666	10.7658	8.74077	10.0437
197	26.999	23.7535	13.4142	15.5464	17.42	10.6538	8.5913	9.61765
198	28.4843	23.3364	12.9463	15.5353	16.6109	11.1501	8.67457	10.4637
199	29.1733	22.0688	13.9092	15.7514	16.3413	10.866	8.60178	10.0007
200	27.3658	21.0747	14.7263	16.5131	16.6593	10.7125	8.58052	9.11229
201	27.7203	24.2555	14.6225	16.3545	18.4529	10.9496	8.40082	9.32531
202	25.1403	22.0439	15.2129	16.1005	16.6747	10.8185	8.61437	9.99335
203	28.4841	21.5772	13.3363	15.3789	17.874	10.5354	8.83278	9.36858
204	26.6816	21.7966	14.5421	15.3167	17.3049	10.5632	8.7493	9.53029
205	28.5356	22.6632	14.0082	15.4847	18.664	11.0229	8.50461	9.5789
206	27.2733	23.68	14.5361	15.8358	18.3278	11.0951	8.78108	8.9884
207	25.9824	22.718	13.7178	16.0755	17.9544	10.6936	8.49825	9.5598
208	28.1599	21.2959	13.7776	14.8841	16.5713	10.8875	8.6673	9.07014
209	27.0277	22.5773	14.0103	15.3056	16.5307	10.7042	8.46515	8.99459
210	27.5254	21.0415	13.5545	15.0993	16.9793	10.7369	8.41797	9.35041
211	22.681	21.707	13.3443	15.2667	17.5969	10.6667	8.11084	9.53214
212	26.5593	23.117	13.8791	15.7651	17.8998	10.6065	8.22108	9.89352
213	29.4074	22.2072	13.9949	15.3755	17.8317	10.3908	8.27935	9.17138
214	27.9141	21.7013	13.779	15.4327	16.1003	10.3057	8.43041	9.59152
215	23.8924	20.9902	13.4226	15.289	15.3157	10.2572	8.59786	10.4978
216	26.5495	19.6204	13.6837	15.0502	14.4325	10.3454	8.63785	9.56467
217	23.4187	22.2062	13.4118	15.1223	15.6787	10.2484	8.51324	9.36868
218	24.3954	21.0799	13.8888	15.4585	15.5286	10.3462	8.31543	8.8976
219	26.1328	21.0147	13.6129	15.2844	15.1583	10.2267	8.40266	8.79704
220	26.8362	22.6192	13.8589	15.5248	17.0864	10.4393	8.29658	9.47145
221	26.5799	22.6508	14.0215	15.1921	15.5207	10.9867	8.12507	8.89623
222	24.5967	21.7791	13.025	14.7653	15.451	10.2769	7.98191	8.8305
223	26.824	22.1124	13.9574	15.2429	16.7086	10.9999	8.18556	8.63847
224	24.8968	22.6791	13.1355	15.3084	15.07	10.536	8.43219	9.55918
225	26.1368	21.9708	13.3188	15.6978	16.4104	10.5686	8.47231	9.8276
226	25.8018	22.9953	14.2212	15.7312	17.7678	10.7348	8.47199	9.44155
227	25.2801	22.4488	12.9611	15.2241	16.6301	10.5229	8.81373	9.75686
228	27.6486	21.4589	13.2517	16.4964	17.2296	10.6376	8.80469	9.50745
229	30.7847	23.664	14.5882	16.1542	17.076	10.9593	8.37047	9.49679
230	26.8795	20.422	13.7526	15.4334	15.8375	10.7625	8.30656	9.00586
231	26.0998	22.1087	13.5102	15.6803	17.6587	10.9648	8.56682	8.99039
232	24.9121	22.534	14.8904	15.4355	17.2724	11.0317	8.7067	8.80669
233	25.7026	20.5034	13.8112	15.7984	17.1624	11.1499	8.71975	8.85728
234	28.2201	22.3673	13.4312	14.8613	17.1198	10.7238	8.45344	10.4161
235	28.8844	22.2823	14.4832	15.5785	18.3497	11.5249	8.61989	9.71569
236	29.6701	22.2014	13.9919	16.1672	18.0501	11.2707	8.48291	9.58115
237	28.2286	23.4105	14.45	15.711	17.0355	10.5078	8.45304	9.83847
238	28.6626	21.2137	13.5067	15.8725	16.7184	10.4389	8.47324	9.96783
239	26.3329	22.0742	13.9229	15.641	17.1861	10.7458	8.61476	9.80961
240	27.8493	21.5714	13.9634	16.0541	16.4093	10.6904	8.22242	9.31281
241	28.4568	23.0193	14.1591	15.8028	17.5587	10.3281	8.5769	9.59387
242	27.9512	22.6157	13.6787	15.9576	17.853	10.7594	8.26709	9.46296
243	25.5507	23.9328	13.7838	15.9536	17.2479	11.1878	8.62097	9.90376
244	25.4882	23.1456	13.6286	15.6889	16.9097	10.0919	8.12384	9.33028
245	26.1441	22.0005	13.5206	15.6325	16.4978	10.335	8.1603	9.11443
246	27.2258	22.0898	13.3689	15.4565	17.2251	10.8762	8.38503	9.11417
247	25.7066	22.221	14.0757	15.8262	17.5498	10.7959	8.48629	9.11758
248	24.5787	20.1665	12.6875	13.9354	15.7263	10.21	8.70016	9.26037
249	26.9889	21.3272	12.6564	14.0285	16.5873	9.96147	8.15986	8.75694
250	26.1809	22.1708	13.2055	14.6994	16.7065	10.6549	7.99216	8.50984
251	25.8365	21.3924	12.3452	14.986	16.8844	10.4552	7.77291	8.59372
252	25.7374	21.5767	12.8285	15.0381	15.4819	10.2559	8.10423	8.58577
253	26.0025	22.8835	13.3451	15.232	16.3368	10.1319	8.27458	9.465
254	27.6467	21.8555	12.5509	15.434	15.9901	10.2445	8.40527	9.28828
255	25.9152	20.659	13.2732	15.3085	15.2324	10.6693	8.37121	9.15494
256	24.5518	22.8818	12.8803	15.1366	16.3516	10.5109	8.28756	9.29977
257	24.0456	22.596	14.3915	14.366	17.6031	10.6834	8.57376	9.08897
258	27.2371	22.6468	14.0033	15.4885	18.1756	10.9401	8.68875	9.16979
259	28.1085	22.266	13.1826	16.2256	17.4275	10.7776	8.69674	8.64672
260	23.2987	20.4792	13.4821	15.3603	16.0557	10.4766	8.31824	9.05156
261	27.6249	20.2689	13.2148	15.4314	16.2091	10.9643	8.21078	9.4365
262	29.3237	22.4051	13.6939	15.829	16.9786	11.0833	8.20264	9.49089
263	29.607	22.0845	13.3165	16.0323	17.1835	10.5307	8.36181	9.48982
264	26.518	21.7768	12.777	15.0115	18.4206	10.6212	8.43525	9.13209
265	28.2127	22.7671	13.0213	15.1855	17.1958	10.7355	8.60859	9.10045
266	24.9675	22.5485	13.4701	15.3364	17.7031	10.6202	8.52718	8.5513
267	26.563	22.4265	13.7834	15.4468	16.3225	10.6036	8.54933	8.74797
268	27.6658	22.5991	13.5782	16.0566	17.5825	10.5514	8.49919	9.86585
269	26.483	22.9367	13.64	16.3123	18.1266	10.2134	8.29742	8.86198
270	25.8557	21.7863	13.5335	15.945	17.202	10.3954	8.43373	9.25808
271	27.5526	21.6418	13.8676	15.7029	16.8781	10.623	8.37768	9.0164
272	28.1622	23.302	14.5487	15.4078	17.2578	10.7288	8.2464	9.05251
273	28.4433	21.5623	14.003	16.1881	18.5622	10.8292	8.26514	9.24277
274	25.0425	21.1174	13.6603	16.1638	17.0135	10.5878	8.53377	9.48556
275	26.3538	21.5372	13.0148	17.2878	17.1282	10.9329	8.51082	8.40105
276	27.7056	20.3468	12.6652	15.3754	16.0049	10.6222	8.45299	8.92151
277	25.5625	20.6638	12.9799	15.2384	16.0483	10.72	8.2635	8.63192
278	25.6765	22.3674	13.2339	14.9432	16.7786	11.3105	8.65028	8.66821
279	27.2239	21.0842	14.3528	15.1619	16.3218	11.033	8.69896	9.04909
280	25.31	20.5274	13.2359	15.4777	15.3172	10.4346	8.34299	8.9023
281	23.5358	21.6379	12.869	14.3987	16.1979	9.95054	8.053	8.54581
282	26.2061	21.5212	13.0384	14.4993	16.3513	10.0573	8.15719	8.87929
283	25.81	20.6472	12.8417	15.1304	16.1696	10.2787	8.25695	8.74783
284	26.055	22.4857	13.8594	16.5008	17.3295	10.5713	8.4025	9.11176
285	25.6481	23.2991	14.0807	15.7705	17.0945	10.7961	8.17927	9.35846
286	27.1088	21.3296	13.2464	14.8768	15.8922	10.4908	8.34781	9.15757
287	28.591	21.8212	13.0616	15.7491	16.1526	10.2621	8.23531	9.17632
288	24.6765	22.1952	13.7033	15.9545	16.3939	10.5717	8.79193	9.16568
289	25.3841	21.5744	14.2934	15.5105	16.5375	10.5076	8.42094	8.70584
290	26.4027	22.006	12.6583	15.7478	16.6997	10.2672	8.23808	8.53142
291	26.7595	22.5772	12.598	15.649	17.9055	10.4	8.28705	8.71299
292	26.7383	20.585	12.486	14.9058	14.8892	10.0184	8.12338	8.61448
293	24.1234	20.2525	12.5914	14.9311	14.4928	10.2989	8.21251	9.19152
294	27.0756	21.1515	13.1944	15.0913	16.1782	10.5436	8.57526	9.07568
295	26.7335	20.7087	13.8687	15.6629	17.1468	10.5866	8.57195	9.2786
296	25.7849	22.443	14.6127	16.8814	17.0349	10.969	8.66785	8.93314
297	25.0982	23.7918	14.3578	15.7631	17.4572	10.7677	8.48206	9.45698
298	28.8205	23.1948	13.7592	17.186	17.5956	10.3055	8.2017	8.48031
299	25.067	21.5083	13.5869	15.8149	17.0018	10.5011	8.07974	8.56588
300	24.2214	20.5607	13.0178	14.6623	16.2345	10.152	8.29633	8.86234
301	23.9874	21.8348	12.5819	15.1546	15.9073	10.4033	8.45275	9.54699
302	23.8922	21.4128	13.4434	15.0037	15.2817	10.295	8.6346	8.61679
303	26.0143	20.3847	13.3148	14.6871	16.5699	10.3304	8.68948	8.8149
304	24.9197	21.1399	12.6536	15.2594	15.1903	10.3582	8.51125	8.57659
305	24.1992	20.5733	12.6438	15.3708	15.0468	9.92435	8.24526	9.21869
306	25.8696	20.9722	13.2405	14.3347	15.0089	9.89052	8.42004	9.23672
307	28.9553	22.1832	13.4915	15.8843	15.8475	10.0234	8.47648	9.01791
308	24.8232	21.2292	13.7106	15.656	15.8549	9.97135	8.60501	9.08407
309	23.4088	20.4704	12.999	14.5222	15.2962	10.0954	8.5192	8.91592
310	26.344	20.7341	12.4151	14.5085	16.0076	9.9626	8.52445	8.99493
311	25.3915	21.0881	12.3455	15.2698	16.2586	9.99184	8.39387	8.83399
312	25.2635	21.6309	13.0834	15.2116	17.0638	9.94418	8.17336	9.31381
313	26.4217	20.3717	12.9107	14.7123	15.4731	10.0149	8.14322	8.26036
314	26.8339	21.7091	12.9503	14.643	15.9842	9.94066	8.08362	8.41608
315	26.9183	20.3923	12.7479	14.7134	16.481	10.2006	8.42914	8.66465
316	28.4358	22.3426	12.7417	15.3286	16.5639	10.2724	8.55998	8.68889
317	25.9987	20.5615	12.8919	15.5992	16.6421	9.80094	8.67658	8.75787
318	27.1782	20.2389	13.4684	14.9122	16.4348	10.2867	8.41715	8.97219
319	25.3937	20.3622	12.8857	15.1169	16.2243	10.0472	8.13063	8.97339
320	24.6466	20.0269	12.7038	13.9483	15.466	9.75746	7.83031	8.62497
321	26.0427	21.8609	12.3111	15.1335	15.338	9.81826	8.182	8.5827
322	25.8846	21.1578	12.604	15.0211	16.3761	10.0872	8.33056	8.73378
323	24.8319	19.72	13.2464	14.4882	15.8302	9.81407	8.24589	8.82842
324	24.1312	20.3134	12.7456	14.334	15.0744	9.72472	8.30396	9.07194
325	27.0209	21.0033	12.8686	15.4555	15.7602	10.1831	8.5584	8.84169
326	26.6726	19.9721	12.6891	14.9756	15.5755	10.283	8.44867	8.13137
327	26.8201	21.3892	12.2475	14.6655	16.9149	10.2244	8.04659	8.50535
328	26.0135	20.7031	12.3143	15.2622	15.8086	10.2453	8.12274	8.72213
329	24.958	21.5965	13.1479	15.7646	16.4759	10.4666	8.24394	8.94404
330	27.0364	21.3639	13.4442	16.2676	16.922	10.6198	8.41383	8.70869
331	24.0366	21.6871	13.1086	14.6817	16.9524	10.1705	8.29337	8.57966
332	25.9486	22.2421	12.1006	14.984	15.2193	9.94588	8.07819	8.34661
333	25.0578	21.8907	13.5692	14.8879	15.6014	10.3135	8.18893	8.48478
334	27.5485	21.8744	13.5342	14.4649	17.0437	9.6493	8.01562	8.85432
335	23.8493	21.5338	11.7814	13.9772	15.4871	9.70972	8.11669	8.67483
336	27.7594	20.256	12.766	14.0949	16.8437	10.148	7.98951	8.40373
337	25.1371	19.9522	12.415	14.9489	14.7607	10.376	8.01029	8.67846
338	24.4546	19.5631	12.2182	14.1835	14.4302	10.2057	7.92546	8.93431
339	25.2783	20.3185	13.2277	14.5081	14.6608	9.9465	8.35959	9.17287
340	25.8578	20.9693	12.8834	14.7462	16.9426	10.0666	7.96365	8.67417
341	26.232	20.771	13.3281	15.4043	16.8916	10.2304	7.88474	8.74969
342	23.6917	19.8483	12.7338	14.2312	15.3818	10.2809	8.25944	8.90717
343	24.4629	20.7997	12.4852	13.8045	14.0055	9.86511	8.17517	9.11561
344	25.046	21.5014	13.147	15.1879	15.3358	10.5584	8.01375	8.55039
345	23.0556	21.8598	13.5429	15.3779	15.1407	10.5229	8.0847	8.82162
346	24.3106	21.3934	13.6067	13.7915	16.0015	10.2412	8.24051	8.77431
347	23.2279	22.2204	13.5211	14.8661	17.4507	10.5511	8.10591	8.56516
348	25.9904	22.2749	13.1753	14.746	17.4755	10.0425	7.94476	8.69571
349	24.3036	21.0384	13.109	14.1977	15.8851	10.2021	7.99987	8.93545
350	24.1353	21.5339	13.3939	14.9705	16.9446	10.0036	8.14538	8.62195
351	24.6258	20.1592	12.2533	14.6566	14.9539	9.59393	8.02445	8.92775
352	22.9911	20.7013	12.3662	14.9649	14.7882	9.94449	8.26081	8.76228
353	25.4925	20.1596	13.9938	15.4207	15.8786	10.4136	8.42664	8.75185
354	26.2942	21.3014	13.9796	15.3099	16.6503	10.5017	8.46887	9.39325
355	23.9329	21.3013	12.5353	14.5156	16.1706	10.0647	7.93552	8.54449
356	24.6032	20.5773	12.1028	14.1087	15.7766	9.61187	8.02448	8.89717
357	29.2926	22.8466	13.4465	15.8458	16.8988	10.5375	8.35906	9.27597
358	25.1838	22.004	13.9692	16.0723	16.7431	10.634	8.27136	9.4174
359	24.946	20.9158	13.193	15.5926	16.1019	10.3522	8.01126	9.51923
360	24.453	21.0253	13.3187	15.3709	15.6353	10.5708	7.9938	8.6758
361	25.4787	20.8002	12.3163	14.8203	16.3312	10.3799	8.13538	8.63669
362	24.285	20.5166	12.4481	14.8452	16.8139	10.2743	7.98213	8.75093
363	25.0799	21.981	13.1712	15.1743	16.7443	9.92416	8.02415	8.58162
364	25.8252	21.2216	13.0418	14.6982	16.7082	10.5397	7.93271	8.92601
365	25.4366	21.7669	13.5019	14.7857	15.7309	10.5355	8.28767	9.08709
366	26.9182	20.5569	13.7167	15.5807	15.3035	10.2586	8.16749	9.03326
367	27.4708	20.34	13.048	14.6937	15.8625	10.0573	8.09235	8.53467
368	26.2479	20.3054	14.1868	14.3923	16.0738	10.0238	8.39116	8.96541
369	24.265	19.7298	12.9639	14.5204	15.7744	10.2362	8.31361	8.68704
370	25.0245	19.8263	13.6343	15.5838	14.8273	10.6302	8.48533	9.54614
371	24.862	20.726	13.0454	14.8779	15.4178	10.311	8.46533	9.76058
372	22.6756	20.8214	13.2632	15.5738	15.7801	10.2898	8.40285	8.99441
373	24.529	19.2863	12.9228	15.5628	16.1767	9.88494	8.47185	8.73016
374	25.0727	20.461	12.5643	14.1343	14.9361	10.1815	8.22202	8.13203
375	25.9771	20.0689	12.2824	14.6866	15.4807	9.96483	8.31198	8.18219
376	24.7369	21.2659	13.1546	14.2057	16.2069	10.4656	8.15191	8.70734
377	26.1402	21.3443	13.6022	14.4767	16.1503	10.4898	8.47359	8.9875
378	27.2137	19.7994	12.9093	14.4477	15.8437	10.298	8.38281	8.86962
379	24.1228	19.5623	13.4366	14.7131	15.3104	10.1723	8.07017	9.12675
380	25.2257	20.7539	12.8494	13.9428	15.681	10.0518	7.93075	9.19392
381	24.3047	20.8663	13.6712	15.0556	16.5741	10.3243	8.4769	9.63976
382	24.7517	19.339	13.8453	14.5808	15.4066	10.6664	8.57073	9.56194
383	23.8811	19.6998	14.0001	15.4452	15.6683	10.5447	8.42993	9.16872
384	23.2046	20.4284	13.8479	14.8863	14.7534	10.3747	8.46582	9.15076
385	24.1972	20.3102	13.5519	14.6406	14.9276	10.3962	8.35047	9.63627
386	25.9753	21.1936	13.3	13.9104	14.6338	10.1042	8.28199	9.02785
387	25.0525	20.8777	13.265	14.8428	15.8137	10.0872	8.17413	8.9153
388	23.5378	20.7975	13.37	14.2475	16.6932	10.1252	8.22784	8.69846
389	23.2045	19.6704	12.8732	14.2497	16.071	9.84007	8.1231	8.87032
390	23.5514	19.8898	13.6177	14.645	15.4801	10.1197	8.18093	9.03168
391	24.7912	22.1711	13.34	14.2206	16.0968	10.1096	8.08162	8.72916
392	23.5766	20.0227	12.5371	14.1623	15.3627	9.92295	8.36212	8.58493
393	23.8489	20.2622	12.985	14.3434	15.1848	10.2678	8.21897	8.74579
394	24.4428	19.5879	12.4528	14.5196	14.5263	10.7146	8.17419	8.39679
395	25.119	20.0351	13.1104	15.3211	15.3145	10.219	8.07448	8.41793
396	25.8995	21.1889	12.8446	14.3058	16.0749	10.0289	7.84951	8.99919
397	27.9372	20.688	12.4908	14.04	15.5312	10.0207	8.22896	8.63319
398	23.2241	21.0285	12.2077	13.4218	15.1705	9.77918	8.22147	9.00078
399	23.7025	21.4893	13.3152	14.4231	16.0625	9.97372	8.5306	9.15736
400	25.4754	21.1814	13.5667	15.2749	16.2189	9.95803	8.50824	8.37797
401	24.8632	21.0296	13.4947	14.7203	14.7478	10.2249	8.26416	9.87986
402	25.4122	18.6276	12.2109	14.4461	15.3964	9.86475	8.27006	8.57489
403	22.6472	18.9415	12.1728	14.3932	16.0098	9.85397	8.26004	8.64737
404	24.4956	19.9158	12.3915	14.1936	15.2451	9.83151	8.17749	8.27019
405	22.6569	19.9518	13.0566	14.4939	14.8483	10.1603	8.25093	8.90544
406	24.5653	19.7612	13.0257	14.0372	15.6658	9.65951	8.15414	9.10784
407	23.1418	20.4047	12.394	14.3512	15.7247	10.213	8.01033	9.80997
408	24.6336	21.6152	13.3786	14.669	16.2229	9.89522	8.08122	9.34394
409	26.6889	20.8531	13.2774	14.5903	16.1252	10.3077	8.41845	9.16324
410	25.3906	19.9392	12.6635	14.5095	16.069	10.0597	8.26246	8.98649
411	24.2182	20.7537	13.0391	14.1937	15.8825	9.93256	8.36424	9.24009
412	23.4741	18.7058	13.2942	14.7721	14.8878	9.93975	8.36515	8.93919
413	25.5367	20.9907	13.2533	14.7151	15.6493	9.94688	8.30791	8.55116
414	25.2376	20.824	13.7711	14.2352	15.7443	10.0097	8.19215	8.52899
415	26.6737	21.0887	13.0722	14.8606	15.8079	9.84551	8.20002	8.58318
416	24.8169	20.2682	13.2903	14.2899	16.1986	10.0819	8.21052	8.57026
417	25.2816	21.006	13.3264	14.123	14.8037	10.3927	8.24836	8.77464
418	23.3896	20.1393	12.872	14.2587	15.7255	9.78852	8.13772	8.36257
419	22.1255	19.3788	12.769	13.6741	14.9962	9.42694	8.15953	7.70359
420	23.3578	19.2325	12.1633	13.3403	15.7609	10.0512	7.87157	8.55941
421	24.7029	19.9871	12.399	14.435	14.868	10.067	8.2029	8.79588
422	23.73	18.9454	12.1262	14.1835	14.1772	9.63408	8.07657	8.12018
423	24.7266	19.6093	12.6638	14.0203	14.9424	9.47348	8.08386	8.57049
424	24.07	20.2532	12.2032	13.7605	16.2172	9.55742	7.87412	8.49
425	23.5293	19.8118	12.2601	14.1142	15.4066	10.014	8.1482	8.01371
426	25.3272	19.6243	12.5046	14.1937	15.4733	10.2674	8.31098	9.12552
427	24.9994	20.3459	12.155	14.3102	15.723	9.89426	8.11895	8.66575
428	23.6133	20.8465	12.0979	13.8909	15.2113	9.77901	8.16008	9.48088
429	22.6359	20.519	12.2229	13.9627	15.6522	9.64011	8.00971	8.36161
430	24.5132	18.6281	12.8392	13.421	15.2369	9.56921	8.02315	8.43355
431	22.8949	19.7576	12.1627	13.6384	15.2535	9.92652	8.21552	8.51225
432	24.4422	19.3766	12.7653	14.3799	15.8662	9.84195	8.35197	9.24349
433	24.4009	19.1823	12.5021	13.8718	14.5063	9.90747	8.19374	8.96925
434	24.5271	20.8675	13.3208	14.1619	16.0572	9.77346	8.16982	8.91683
435	26.2829	21.8145	12.7532	14.5934	16.4731	9.64887	8.23155	8.45563
436	27.3545	21.8492	13.2851	14.9709	16.3738	10.0633	8.50291	8.65118
437	27.6095	21.9985	12.456	14.9119	16.0177	9.90947	8.24239	9.32412
438	26.2845	21.1201	12.496	14.3106	15.028	10.0009	8.05686	8.87615
439	24.7576	20.385	12.6851	14.4166	15.1559	9.79307	8.08484	9.2381
440	22.8945	19.2694	12.7486	13.7706	15.3285	9.74988	8.34709	8.47493
441	23.3207	20.1282	12.6902	13.7992	15.4744	9.587	8.18414	8.64831
442	22.9848	19.3678	12.3004	13.6031	15.7913	9.46428	8.36925	9.06215
443	25.1964	18.4983	12.2223	13.9852	15.3558	9.95222	8.24676	8.94499
444	23.113	18.7626	12.7028	14.4652	14.6154	10.0008	8.30515	8.86697
445	24.5328	20.5228	13.4551	13.9946	16.1458	9.53277	8.1522	9.17573
446	25.6014	20.7222	13.0249	14.008	16.2144	9.61885	8.22168	8.17188
447	26.1621	20.0502	13.4256	13.8517	16.1544	9.76917	8.30621	8.34248
448	26.2245	20.2272	12.321	14.7678	16.5345	9.66374	8.22448	8.69813
449	25.2374	19.5651	13.0358	14.537	16.004	9.78666	8.54847	8.60333
450	25.0268	20.4579	13.9614	15.2652	16.4516	9.57087	8.61805	8.77667
451	24.0776	20.6039	13.197	14.6675	15.4581	9.9048	8.38258	8.84912
452	26.29	18.6453	13.0003	13.928	15.2097	9.88451	8.09076	8.70264
453	25.3897	19.3316	12.4333	14.4327	14.5342	9.61488	7.98629	8.79888
454	25.2951	20.6225	13.4174	13.8212	16.6402	9.70057	8.29759	9.22377
455	26.008	20.5008	12.3581	14.4022	15.9114	9.82731	8.40342	8.82091
456	23.5508	19.3514	12.6105	14.0933	15.4211	9.85771	8.48309	8.80484
457	23.691	20.3266	12.4625	13.8822	15.3548	9.75943	8.25984	8.87543
458	24.9917	21.3713	12.7785	14.3775	16.2701	9.71935	8.47084	9.19928
459	24.7676	20.6459	12.3404	14.2307	15.7607	9.99388	8.53462	9.29605
460	23.3921	19.169	12.4307	14.2348	14.8597	9.89847	8.33478	8.93829
461	24.7544	20.5229	12.3173	14.3166	15.8575	9.78421	8.31859	9.20556
462	22.7416	21.0963	12.317	13.7421	15.3952	9.85494	8.07107	9.09108
463	22.9179	20.6297	11.7903	13.5724	14.8611	10.0075	8.01038	9.13218
464	23.9948	20.3131	12.3658	13.304	15.2674	9.86909	8.08707	8.86443
465	24.3158	19.9541	13.2688	14.3566	15.8238	10.0899	8.37273	8.90779
466	23.9127	19.6871	13.3374	14.0671	16.0204	9.95812	8.25177	8.86148
467	24.1852	21.2607	13.2892	13.8807	16.503	9.73148	8.3435	9.09887
468	25.4654	20.3613	13.078	14.3578	15.8022	9.70453	8.39043	9.17675
469	24.2442	20.1375	12.6191	14.0325	15.4847	9.75418	8.43525	8.42341
470	26.3569	19.7089	13.2459	14.5165	16.6443	9.87131	8.65304	9.42501
471	25.9909	20.0131	12.9529	14.1214	16.3123	9.8946	8.5665	9.10378
472	25.1062	20.4504	13.2716	14.3918	16.5216	9.57933	8.42801	8.4072
473	25.2688	22.0014	13.4939	14.4677	16.1851	9.80993	8.2838	8.73158
474	25.1778	21.0285	12.9253	13.5317	16.4048	9.53017	8.26122	8.97343
475	23.632	19.1344	12.4199	13.2559	15.6944	9.62063	8.17591	8.78226
476	25.9975	20.5092	11.9748	14.743	16.5687	9.62763	8.01218	8.16043
477	23.6548	19.1049	12.2087	13.9904	15.4498	9.37504	8.04482	8.39567
478	24.3819	19.4119	12.8143	13.5149	15.3227	9.75796	8.41711	8.65914
479	24.2332	20.6104	13.2631	14.0123	16.2097	9.57378	8.46046	9.4133
480	23.7418	20.3804	13.1828	14.598	15.0423	10.0144	8.2944	9.23553
481	24.2506	19.5385	12.4478	13.5898	15.6623	9.96361	8.37846	9.49535
482	25.0609	18.6388	11.6965	13.5042	13.4113	9.45135	8.27394	8.5806
483	25.3435	18.5993	11.9724	13.9329	14.202	9.59174	8.22038	8.66894
484	21.5141	18.253	13.099	14.5661	15.3572	9.98346	8.49424	9.25174
485	23.3395	19.1443	12.211	14.4443	14.7953	10.044	8.35414	8.92909
486	22.9953	18.2111	12.4882	14.1314	13.899	9.64705	8.37604	8.3111
487	24.0876	17.626	12.0581	13.3354	13.6718	9.67529	8.19668	8.39712
488	21.3398	18.6325	12.5611	13.8127	14.1292	9.50517	8.24394	9.25983
489	20.3502	18.1857	12.5718	13.2116	14.0746	9.51582	8.28739	9.12867
490	20.4674	19.4916	12.5051	13.5236	14.7794	9.4346	8.07565	8.35492
491	21.8254	19.4607	12.6315	14.1547	14.1377	9.3859	8.32113	8.47036
492	22.304	17.8401	12.1376	13.5676	13.1943	9.60591	8.29588	8.62898
493	22.3243	17.5039	12.7889	13.4761	13.3854	9.79602	8.17706	8.73205
494	22.7915	18.145	12.3226	13.4214	14.9964	9.52901	8.18798	8.58315
495	21.1241	19.5043	12.2066	13.7688	14.9029	9.68113	7.97873	8.34919
496	22.6937	19.8215	12.1423	13.4149	15.144	9.83105	8.27614	8.24016
497	24.5177	21.0686	13.1456	13.6809	16.4555	9.55551	8.2385	8.87037
498	23.8351	19.9887	12.1684	13.2291	14.4905	9.37205	8.14949	8.16235
499	22.5605	19.5814	11.953	13.9457	14.2867	9.4804	8.32963	8.24024
500	24.1312	19.2929	12.3096	14.2411	15.4587	9.59679	8.33667	8.43655
501	24.4259	19.2028	12.316	13.0495	15.183	9.55172	8.33179	9.04597
502	23.9612	18.6728	11.745	13.1443	14.5126	9.46554	8.12013	8.84935
503	23.7498	19.471	12.7663	13.315	14.988	9.6706	8.37057	9.15224
504	26.1619	20.27	13.337	13.8701	15.3715	9.68296	8.25273	8.69184
505	25.8342	20.5655	13.2069	14.2907	15.9087	9.59432	8.08694	8.92398
506	25.2524	20.9973	12.8264	13.9827	16.0371	9.66042	8.10473	9.45353
507	23.6727	20.6712	13.0607	13.4863	15.2381	9.94279	8.13975	8.95171
508	23.7656	19.2459	12.3697	13.4429	15.0584	9.76943	8.24164	8.59735
509	24.8102	18.9129	12.586	14.1579	16.1102	9.6395	8.27379	8.24967
510	24.3053	19.3719	11.8169	13.774	15.1274	9.33072	8.25839	8.30207
511	26.1932	19.4868	12.6291	13.7479	15.6707	9.37912	8.10747	8.27279
512	23.8527	18.9651	12.8257	13.6929	14.5127	9.38572	7.9675	8.45576
513	24.9393	18.5946	12.501	13.6061	14.1599	9.45993	7.97758	8.24838
514	22.7222	19.1201	12.1961	14.329	14.2374	9.41682	8.05234	8.71659
515	23.3969	20.6291	12.5531	14.6084	15.4567	9.92398	8.57306	8.92968
516	25.0228	21.27	13.0239	13.9516	16.5618	9.83546	8.27473	9.27868
517	24.6627	20.4937	12.5211	13.5624	15.3658	9.75815	8.24511	8.81909
518	24.8616	19.5682	12.113	13.6311	14.9241	9.61107	8.33914	7.73941
519	23.8188	19.8013	11.7691	13.4504	13.7438	9.27938	8.06708	8.14713
520	22.6215	18.7176	12.1196	13.4236	14.029	9.23801	8.02293	7.89849
521	22.3873	19.1545	12.2553	13.2219	14.9849	9.17947	8.02537	8.20933
522	23.6579	19.9939	12.1846	13.7649	14.5134	9.62543	8.3621	8.53529
523	25.9952	20.9266	12.4954	14.243	14.9932	9.93432	8.43492	9.11254
524	25.2272	20.4432	12.2948	14.1574	14.3759	10.0634	8.62486	8.84619
525	23.9243	18.9726	12.4525	14.0155	14.321	9.66813	8.58242	8.64759
526	24.2598	20.2117	12.4028	14.0112	15.3913	9.99106	8.37706	8.90859
527	25.1469	20.4893	12.1143	13.4497	15.4861	9.37313	8.39227	8.88382
528	24.137	20.4982	12.7364	13.7067	15.6265	9.76163	8.51833	8.50532
529	25.0309	19.8693	13.055	13.7853	15.807	9.80911	8.63934	8.36711
530	24.493	20.0134	12.8518	13.9454	15.247	9.6907	8.25455	8.65607
531	23.5618	20.5027	11.7556	13.3146	15.0121	9.22684	8.18963	8.47709
532	22.8558	19.5532	11.4296	13.5338	14.9636	9.16367	8.20912	8.38815
533	24.5828	18.1077	11.2702	13.7346	14.2743	9.35006	8.09967	8.34449
534	22.8197	19.3914	12.3642	14.6453	14.9603	9.77774	8.11436	8.75311
535	23.5532	20.9171	12.199	14.5326	15.7286	9.72856	8.34521	8.44268
536	25.7702	20.2127	11.76	14.2489	15.5511	9.39366	8.37005	8.57252
537	23.6314	20.1121	12.4354	13.6439	15.5314	9.6	8.42595	8.51996
538	23.2516	21.3564	12.5226	13.5129	14.6572	9.46352	8.47168	8.40175
539	23.1669	20.0637	12.3278	13.4555	14.2947	9.09059	8.23258	8.64964
540	23.4979	18.8205	12.6192	14.2916	14.6173	9.29625	8.18194	9.08867
541	23.6625	19.1907	12.8178	13.2624	15.2236	9.2834	8.13454	8.80889
542	24.0697	20.3986	12.2135	13.3785	15.1338	9.41445	8.05997	8.68505
543	23.0215	20.0784	12.1501	13.1219	14.7179	9.58827	8.03266	8.04817
544	23.1044	20.1884	12.3774	13.1011	15.2374	9.31382	8.21353	8.76583
545	25.4101	19.7853	11.4803	13.9226	13.9759	9.74164	8.03937	8.29042
546	22.3856	18.3904	11.4858	13.6098	13.9149	9.37053	8.14413	8.04208
547	22.121	18.8561	11.7474	13.2847	13.9136	9.19832	8.03889	7.90442
548	22.1784	18.9206	11.8482	13.7062	14.5286	9.56138	8.24939	8.28834
549	24.1854	20.284	11.8697	14.5164	15.0361	9.87001	8.60329	8.73147
550	23.0634	20.0474	12.1061	14.3591	14.3661	9.40566	8.16008	8.37189
551	24.1715	19.5607	12.1445	13.8472	13.569	9.73726	8.34233	8.10146
552	21.0062	19.0668	12.2709	13.6858	14.4246	9.60159	8.04167	8.56696
553	23.9396	18.5339	12.9577	14.3268	15.5157	10.0272	8.22288	8.93742
554	23.3974	20.4713	12.1139	14.426	15.057	9.91073	8.08044	8.67991
555	24.4138	19.8319	12.2378	14.6297	15.1786	9.85914	8.16527	8.48664
556	25.1385	18.8992	11.974	13.3569	13.8336	9.76816	8.26828	8.91934
557	23.5199	18.9833	11.7051	13.2575	14.5333	9.72666	8.41234	9.17811
558	23.875	19.1829	11.7286	13.2701	14.9008	9.55136	7.95421	8.36315
559	24.1327	18.5458	12.3148	13.6036	14.9111	9.53217	8.24185	8.30435
560	24.2296	20.1196	12.0496	13.9069	14.9727	9.36729	8.06083	8.34973
561	23.2166	19.7836	12.1991	13.6794	14.794	9.64226	8.01501	9.05211
562	22.7631	18.9648	12.1149	13.7141	14.9779	9.88984	8.17663	8.20179
563	23.9091	19.4776	11.5773	13.3064	15.4293	9.68474	8.31743	8.55087
564	23.4347	19.5245	11.9697	13.7707	15.0331	9.83461	8.74873	9.31567
565	24.1329	19.2075	12.5013	13.7396	15.2122	9.61494	8.18908	8.78544
566	23.6783	18.4793	12.9417	13.786	14.8236	10.2122	8.32184	8.63138
567	24.365	19.9044	12.3657	13.6439	14.866	9.81262	8.25058	8.53214
568	25.3171	20.5513	12.0082	14.2326	15.5956	9.7408	8.24429	8.87912
569	24.3242	21.2718	12.8706	14.3992	15.9505	9.91484	8.04747	8.56847
570	25.2321	21.8484	11.7017	13.9692	15.1011	9.75501	7.94326	8.14952
571	23.1553	21.0638	11.8559	13.995	15.1658	9.55766	8.08629	8.49536
572	24.3632	19.5571	12.2562	14.1011	15.7282	9.21808	8.23559	8.92827
573	24.1572	21.609	12.469	15.1104	16.2502	9.85387	8.66191	9.66964
574	25.9807	20.6828	12.5293	14.8939	16.1721	9.70186	8.33215	9.29282
575	22.5947	20.5721	12.4109	15.0268	14.0409	9.52651	8.54683	8.15981
576	24.0151	19.2368	11.9954	13.7168	14.147	9.69276	8.26834	8.76257
577	24.8618	20.1805	12.1684	14.1607	14.3212	9.45952	8.09681	8.9326
578	22.9848	18.9929	12.6118	13.4014	13.6207	9.57666	8.08632	8.18349
579	23.6676	19.784	12.1886	13.9009	14.8857	10.0415	8.16815	8.61285
580	21.6557	19.3493	12.5169	13.6614	15.3289	9.37436	8.01776	8.51595
581	23.7843	19.428	11.4809	13.9803	14.6884	9.26601	7.94494	8.56989
582	21.9158	18.6442	11.6797	14.0199	14.263	9.46186	8.1576	8.41414
583	24.1341	16.8111	12.0438	13.856	14.1683	9.31496	8.44256	8.67856
584	22.4661	17.1328	11.689	12.7702	13.7701	9.14343	8.33644	8.801
585	23.9206	18.7158	11.5726	13.536	14.8247	9.34075	8.38258	8.86906
586	24.4655	20.5879	12.6158	14.3481	14.3632	9.60056	8.42663	9.58846
587	25.0926	20.2772	12.6647	14.5575	15.0504	9.59305	8.16217	8.34022
588	24.2122	18.5631	12.4097	13.9047	14.1499	9.77313	8.44811	8.46096
589	22.5135	18.8394	12.8168	13.6876	14.4663	9.52383	8.23075	8.38241
590	23.3644	18.9034	12.4782	14.0395	14.7671	10.078	8.1991	8.47829
591	24.3798	19.5519	12.6274	13.7166	13.8634	9.64173	8.08096	8.12419
592	23.0856	18.3629	12.2027	13.6445	14.3566	9.22855	8.22321	8.56827
593	22.4206	18.8193	11.7302	13.3134	13.7734	9.52507	8.13118	8.2326
594	21.3964	18.8655	12.191	13.7533	13.7185	9.57968	8.08383	8.62447
595	22.6701	19.2236	12.3481	13.1456	14.0055	9.28603	8.20144	8.20998
596	23.4251	19.9741	11.9853	14.0064	14.6736	9.51137	8.25549	8.16356
597	22.3598	19.3299	13.1009	13.7759	13.749	9.64723	8.09107	8.80175
598	25.4534	18.1149	12.7713	14.0334	14.5034	9.77912	8.07763	8.31003
599	24.6004	19.1557	12.4862	14.2741	14.9394	9.41821	7.88757	8.15288
600	24.6958	19.6922	11.5209	13.9153	13.8775	9.41211	7.94216	8.19076
601	23.2197	19.9572	12.3549	14.5853	14.8116	9.62945	8.16142	8.48807
602	24.7532	19.741	12.6413	14.3572	14.8392	9.46038	8.3143	8.62209
603	24.3758	19.5225	12.5004	13.5897	14.0648	9.82443	8.2033	8.57786
604	22.0143	17.8134	12.3425	13.7216	14.5075	9.72175	8.34372	8.4836
605	22.6966	19.2194	12.3194	13.6736	14.5612	9.49534	8.00591	8.39594
606	23.7805	19.7869	12.2912	14.4367	14.7494	9.83203	8.07042	8.03951
607	23.9051	20.2169	12.173	13.7273	14.9307	9.53958	7.97821	8.34373
608	23.8223	19.4395	11.947	14.0178	14.1822	9.5322	7.92039	8.63817
609	21.0281	19.3212	12.0392	13.8633	14.625	9.68343	7.84174	8.14383
610	22.5136	19.607	12.3238	13.2791	14.0632	9.49006	8.0722	8.50791
611	22.5867	18.305	12.5698	13.126	14.7349	9.70949	8.1239	8.43582
612	23.1636	19.4699	13.1424	14.324	14.4246	9.54616	8.29936	8.92715
613	23.8099	18.84	13.2557	14.1184	14.8347	9.87766	8.15428	8.79913
614	25.1072	20.4056	12.0153	12.7865	14.8174	9.74295	8.12858	9.17886
615	22.8656	20.4981	12.5418	13.1469	16.0748	9.48043	7.89209	8.91187
616	21.806	19.3751	11.9475	13.171	15.2207	9.42532	8.13783	8.57094
617	23.7256	20.1921	12.5557	13.4024	15.2244	9.3185	8.14329	8.34685
618	22.266	19.9311	12.299	13.3729	14.4678	9.29677	8.33994	8.40641
619	22.9979	19.0109	11.6581	12.9237	13.4058	9.1695	8.03541	7.91231
620	23.4568	18.9754	12.0985	13.4108	14.0073	9.35449	8.05502	8.05404
621	24.2447	20.7423	12.0658	13.6605	15.0808	9.86722	8.30254	8.72474
622	22.5869	19.4796	12.2233	13.0414	14.9797	9.56834	8.24369	8.72179
623	24.6355	19.5228	11.659	13.0239	15.2317	9.51247	7.94807	9.28947
624	22.8827	18.977	11.7664	12.6915	14.9163	9.12249	8.13355	8.6057
625	22.9243	18.1415	12.1796	13.0196	14.773	9.43172	8.26396	8.63313
626	22.9654	20.0687	12.3275	13.7399	14.7079	9.35364	8.30471	8.6471
627	24.1518	18.877	12.1934	13.649	14.8568	9.16508	8.19856	8.82385
628	22.4295	16.9511	11.5771	13.4101	14.1983	9.27617	8.15737	8.62076
629	21.3183	17.973	11.9797	13.0144	15.3975	9.37874	8.0369	8.29926
630	22.8223	19.3635	12.4143	13.3575	15.5706	9.69777	8.48989	9.31728
631	22.6133	19.0273	13.2297	13.8427	15.1714	9.67578	8.38922	9.07867
632	23.5888	19.1633	12.0841	13.4952	15.1128	9.39282	8.35074	8.9294
633	22.7759	18.9272	12.5315	13.018	15.3649	9.62317	8.30689	9.00985
634	22.677	19.2892	12.4029	13.9298	16.1914	9.66262	8.25063	9.34887
635	23.6618	19.0708	13.1247	13.8047	15.4614	9.77962	8.38332	9.04984
636	21.7728	19.2484	12.4288	13.4831	14.6531	10.0183	8.3452	9.06165
637	22.3939	18.0814	12.5302	13.7215	15.1663	9.75148	8.25246	8.78465
638	22.6319	19.7298	12.4094	13.403	15.0399	9.23771	8.17193	8.28636
639	22.0479	19.295	11.8624	13.2601	14.6203	9.26423	8.35743	8.18412
640	21.1501	18.4653	11.7812	13.3638	14.368	9.28373	8.2809	8.40298
641	21.5404	18.8948	12.0616	13.0356	14.3663	9.4645	8.17411	8.34289
642	22.5305	19.3293	11.4197	13.0981	15.0758	9.2482	8.2016	8.70781
643	22.2149	18.6416	11.966	13.4094	15.9359	9.56208	8.16759	8.82668
644	21.511	18.7078	12.3462	14.0677	13.7392	9.58925	8.27098	8.692
645	23.8937	19.4216	11.6349	14.2461	14.2421	9.71423	8.25224	8.7426
646	23.4696	19.9976	11.6219	13.3437	14.9444	9.47873	8.27728	8.44446
647	21.67	18.5194	11.6841	13.3285	15.289	9.89125	8.12907	8.83571
648	22.1919	18.4784	11.5564	13.4415	14.7973	9.21824	7.96297	8.88216
649	21.0267	17.8721	11.8881	13.3877	13.9639	9.11154	7.98871	8.82151
650	20.8707	18.1127	11.6263	13.4499	14.491	9.04428	7.98176	8.30538
651	21.8315	18.9496	11.2832	12.9284	14.9401	9.32592	8.32753	9.05853
652	21.6074	18.6251	12.1369	13.3709	14.8634	9.45973	8.27371	8.63599
653	22.2862	18.1634	12.2649	12.6123	14.2193	9.44365	7.94198	8.69116
654	21.2179	18.3941	12.0916	12.6684	14.1224	9.40386	8.21396	9.39537
655	22.9108	18.7667	12.1031	12.8559	15.354	9.02922	7.95093	8.35864
656	22.6627	19.4174	11.3794	13.8867	14.6563	9.57897	8.26554	8.70988
657	23.0836	18.9505	12.13	13.6299	14.3373	9.38787	8.03551	8.5885
658	21.3648	18.5019	11.8552	13.2649	14.287	9.28769	8.16199	9.01607
659	23.728	17.3401	11.9973	13.1777	14.0913	9.46715	8.23694	9.02736
660	20.0597	17.6026	12.228	13.1691	13.9561	9.60222	8.22957	8.38074
661	20.4115	17.6584	12.658	13.691	14.214	9.83539	8.34495	8.6766
662	22.2471	18.0015	12.7234	14.1583	14.111	9.66371	8.30769	8.44642
663	21.7637	18.5306	12.2818	13.6692	14.0357	9.68744	8.28623	8.42031
664	22.352	18.1837	11.4957	12.769	13.8839	9.72849	8.16569	8.86189
665	21.1961	18.5892	11.2873	13.4683	15.124	9.54998	8.2102	8.74477
666	20.2754	19.917	12.126	13.6705	15.1378	9.54478	8.05494	8.55681
667	19.9959	19.4083	11.6769	12.5864	14.5414	9.36798	7.83826	8.21984
668	22.5519	19.271	12.0343	12.7633	14.573	9.77017	8.15079	8.72996
669	21.6107	19.8985	12.1617	13.2144	14.1636	9.75701	8.44267	8.63179
670	21.1378	18.3412	12.0487	12.9119	14.4554	9.46973	8.18459	8.23901
671	22.9374	17.9885	11.982	13.3858	14.6212	9.26494	8.18333	8.23009
672	25.4239	19.5641	11.9414	13.2626	15.2105	9.44735	8.21343	8.3138
673	23.6482	21.1463	11.9527	13.5423	15.2677	9.42906	8.4878	8.45688
674	20.336	19.0979	12.292	13.1055	14.1885	9.66579	8.53119	8.7579
675	21.658	18.2006	11.3558	12.2952	14.5542	9.52659	8.20914	7.86262
676	22.9312	19.2888	11.4542	13.2886	14.1416	9.43431	8.27522	8.89454
677	21.6061	18.7749	11.8367	13.4425	13.9142	9.52215	8.23215	8.5804
678	20.8986	18.6159	11.9252	13.3668	13.7404	9.40045	8.19739	8.776
679	21.1466	18.5838	12.0601	13.3452	13.6253	9.84427	8.4831	8.41329
680	20.6197	18.5504	12.3682	12.9623	13.5879	9.34171	8.1976	8.97938
681	20.2093	17.8747	11.9475	13.2948	13.0657	9.56421	8.32009	8.02793
682	19.9321	17.8764	11.3409	13.3272	13.5318	9.46942	8.0091	8.09971
683	20.8069	17.8429	12.3892	13.7742	14.1732	9.69421	8.16326	8.03011
684	22.2475	18.8165	12.6273	13.5398	14.414	9.51168	8.66791	7.95438
685	22.1162	18.393	12.2212	13.5281	14.5248	9.72123	8.3728	8.2266
686	21.6231	17.7443	12.1965	13.5182	13.4112	9.50379	8.38544	8.99105
687	24.0904	18.0212	12.6289	13.5599	13.8152	9.64726	8.39717	8.31122
688	22.2577	18.5386	12.6189	14.0431	14.4787	9.63786	8.43918	8.44418
689	23.9288	19.261	12.024	13.8578	14.9025	9.48575	8.52551	8.1082
690	22.3847	18.6205	12.2752	13.6711	14.0598	9.2727	8.26538	8.14367
691	21.9642	18.5109	12.4586	13.079	14.0434	9.44539	8.07107	8.12535
692	22.4882	17.6104	11.9827	13.213	14.0239	9.7642	8.27324	8.8177
693	21.457	18.4006	11.7495	13.3437	14.6502	9.57309	8.28114	8.11216
694	21.8521	18.3301	11.5549	12.6951	14.1179	9.38749	8.15482	8.55789
695	22.526	17.791	12.6341	13.7573	13.7792	9.65836	8.48088	8.57283
696	23.4673	18.3352	12.2258	13.6257	13.5464	9.81688	8.57084	8.07251
697	22.1824	17.2305	12.4465	13.8946	14.5852	9.41778	8.40756	8.61649
698	19.9547	16.9027	12.5908	13.4111	13.6706	9.77428	8.43699	8.57475
699	22.5865	18.388	12.3876	13.916	14.428	9.72848	8.1986	8.83146
700	21.8238	18.4769	12.1687	13.2781	14.3682	9.37526	8.2144	8.71068
701	22.8157	18.3087	12.676	13.6921	14.0577	9.44727	8.56261	8.7679
702	23.0537	19.3727	12.6013	13.8576	15.1345	9.80961	8.48411	8.86612
703	22.2889	18.3292	12.2884	13.0137	14.3807	9.63754	8.13389	8.12144
704	23.6496	18.1641	12.0984	13.2443	15.2539	9.32484	8.2332	7.92571
705	21.3537	18.5219	11.7838	13.9449	14.7709	9.40546	7.95513	8.10073
706	22.2572	18.6147	12.7533	14.2721	14.4342	9.77567	8.49501	8.62454
707	22.0966	18.28	12.6766	14.2753	14.1794	9.50812	8.24613	7.6874
708	23.4686	18.4426	12.6039	14.6543	14.1352	9.79573	8.21996	7.6909
709	23.2217	18.731	13.0459	13.9095	14.1721	9.94714	8.43209	8.44618
710	22.7845	18.6275	12.4366	13.7563	14.7296	9.92763	8.21574	8.38364
711	23.6011	19.091	12.682	13.7131	14.8588	9.80024	8.26271	8.3137
712	23.5359	20.0613	12.9526	14.1181	14.406	9.84998	8.56463	8.38213
713	22.6903	18.1779	11.9831	14.1099	14.4131	9.36763	8.31133	8.1948
714	21.4419	17.4823	12.1844	13.5145	13.5029	9.49282	8.23679	8.45289
715	23.9339	17.4881	12.595	13.4033	14.1192	9.48641	8.03913	8.24763
716	21.9222	19.1235	12.3884	13.6306	14.9477	9.72385	8.11344	8.25783
717	21.3571	18.759	11.8717	14.0546	13.7502	9.48614	8.30815	8.07725
718	21.0722	18.715	12.0213	13.5177	14.1636	9.45595	8.41032	7.98752
719	21.7507	18.1464	12.325	13.799	14.2098	9.71945	8.4315	9.06381
720	22.0989	18.9471	12.338	13.7238	13.8823	9.5152	8.35621	8.77576
721	22.3813	20.99	11.7854	13.7796	13.9016	9.24217	8.12244	8.49144
722	23.5344	19.5073	12.7267	13.9087	14.5061	9.48916	8.32802	7.94668
723	23.2077	18.281	12.5075	13.7596	14.1203	9.6307	8.44696	8.93495
724	22.8178	20.5264	12.4499	14.0391	14.5107	9.58095	8.28405	9.02266
725	23.4707	20.1943	12.2388	13.4505	15.4848	9.21764	7.86175	8.84444
726	21.7645	18.6247	12.1877	13.3703	14.4773	9.4731	8.1475	8.65703
727	25.3632	20.674	11.8337	13.5735	14.55	9.202	8.25888	8.70705
728	24.422	19.2033	12.2848	13.5098	14.355	9.6136	8.29743	8.62027
729	24.0216	19.2842	12.7087	13.9865	14.6321	9.69895	8.3043	8.77617
730	21.0569	18.5257	12.1635	13.4311	14.0982	9.5921	8.15499	8.43211
731	22.5374	19.1782	12.0483	13.2887	13.8671	9.42785	8.2087	8.26929
732	21.8641	18.5464	12.5333	13.6743	14.2021	9.47402	8.54013	9.0295
733	21.8807	18.1931	11.9975	13.1801	14.6173	9.20341	8.37131	8.32741
734	22.8752	18.6959	12.3235	13.6754	14.6941	9.57031	8.16906	8.28728
735	22.232	18.8712	12.0954	13.6657	14.0473	9.32677	8.08979	7.89307
736	21.6503	19.3792	12.3295	13.8789	14.3051	9.53977	8.10109	8.30388
737	22.0492	19.7543	12.4555	14.7397	14.5487	9.54204	8.3468	8.51924
738	22.4266	19.8189	11.9989	13.9173	14.4397	9.45399	8.17153	8.36086
739	23.1882	19.9148	12.171	13.4916	15.1719	9.49749	7.9727	8.5339
740	23.3124	20.2403	12.0316	13.3428	15.1977	9.29493	8.22395	8.35513
741	23.4906	20.134	11.3302	13.5058	13.9652	9.42445	8.19896	8.51174
742	19.9766	18.6668	11.7144	13.0908	14.246	9.1239	8.18856	8.25572
743	20.5146	17.7088	11.8019	13.7095	13.5643	9.46801	8.17539	8.63846
744	21.7259	18.7804	11.6647	13.7508	14.6946	9.29269	8.20238	8.51214
745	22.1465	19.1964	11.1258	13.0752	14.3328	9.11324	8.14114	8.27436
746	21.3599	18.0342	12.1164	12.8093	14.57	9.0068	8.12153	8.42283
747	21.1814	18.0841	11.987	12.8829	13.6227	9.40338	8.0989	8.57955
748	21.8717	19.5778	11.876	13.0728	13.9694	9.42215	8.3509	8.29995
749	22.3385	18.593	11.7883	12.9545	13.6211	9.42241	8.049	8.45132
750	22.5129	18.8664	11.7825	13.0681	14.3863	9.74863	8.08351	8.53938
751	24.6064	19.5362	11.5069	13.7951	14.0243	9.51739	8.42873	8.57699
752	23.6793	19.143	12.333	13.4746	14.1681	9.60805	8.66251	8.5286
753	23.2396	18.2977	11.5505	13.7478	14.1524	9.55507	8.43507	8.13905
754	23.5511	18.8455	11.41	12.9307	14.0583	9.18991	8.04857	8.47898
755	24.2849	20.0004	11.4068	13.0144	14.264	9.04344	7.91559	8.95711
756	23.1302	19.5901	11.4579	12.9858	14.7316	8.97755	8.108	8.16975
757	21.8993	18.9492	11.6201	13.7971	14.2073	9.45014	8.25144	8.15748
758	21.7091	18.0713	10.9916	13.0443	14.4001	9.29238	8.43831	8.64167
759	22.3599	18.6212	11.8833	13.0063	13.984	9.28208	8.47768	8.34947
760	23.4874	20.046	12.0747	13.6016	14.7574	9.42686	8.36997	8.38875
761	22.9027	18.9073	11.7871	13.1852	14.1691	9.40225	8.24035	7.92329
762	20.8102	17.9496	11.4756	12.8123	13.6746	9.3002	8.02142	7.79075
763	19.7669	16.8691	10.731	12.2992	13.398	8.76029	8.06108	8.0896
764	23.5383	18.6795	11.5707	13.2623	14.3892	8.9565	8.16615	8.066
765	21.5833	18.3899	11.3536	12.8729	14.3404	8.88804	8.3438	8.36652
766	20.8751	17.5541	11.7756	12.6883	13.9249	9.01431	7.84776	8.43022
767	21.6253	17.164	11.3344	12.4532	13.8581	9.10094	7.91267	8.37571
768	22.788	18.0387	11.4437	13.0493	13.9917	9.1692	7.83562	8.1713
769	20.6772	17.7115	11.2918	12.5597	14.178	9.06295	7.8362	8.28599
770	20.0744	18.6875	11.4172	12.875	15.0167	9.4771	7.71548	8.35628
771	22.1825	19.8217	11.5313	12.9482	15.3166	9.0134	7.77483	8.18658
772	20.8279	17.9345	11.3837	12.5421	14.5701	9.15107	7.80294	7.90752
773	22.0779	18.8748	12.1519	13.0676	15.6327	9.37537	8.04088	8.51036
774	23.042	19.262	11.641	12.4086	14.7466	9.0424	7.86902	8.20931
775	21.1835	17.5528	11.9357	12.5699	13.6169	9.06751	7.7866	7.77273
776	21.9992	18.5561	11.6538	13.148	13.3671	9.14425	7.89603	8.84935
777	20.7387	16.9342	11.2788	12.8464	13.1409	9.34561	7.96324	8.32022
778	20.9401	16.3696	11.0078	13.0658	13.5197	8.95076	8.06789	8.38797
779	21.7295	17.4583	11.5265	12.5366	13.7201	8.97888	7.89314	8.44913
780	19.9862	17.2245	11.5986	13.1815	13.401	8.98704	8.03214	8.00854
781	21.6509	18.849	11.4531	12.3168	13.4953	9.11245	7.70488	8.03245
782	23.6926	19.4484	10.8998	12.7062	14.6029	9.02054	7.61829	7.96954
783	22.4244	18.9946	11.2084	12.7261	14.6243	8.80999	7.81769	8.48403
784	23.24	18.9526	11.279	12.4261	13.3081	9.18398	8.11793	8.76502
785	21.2496	18.3524	11.4163	12.7543	14.9694	9.15851	8.30941	8.2101
786	24.7505	19.2802	11.4564	13.5255	15.0349	9.38047	8.12508	8.35968
787	22.1994	19.3256	11.9914	13.2921	14.8131	9.61293	8.21941	8.48536
788	22.188	18.0017	11.3738	12.883	13.4851	9.36273	8.08105	8.27164
789	22.2827	17.7632	11.3192	13.4166	13.521	9.03996	7.97817	8.16608
790	22.8542	18.8419	11.5687	13.3371	13.1989	9.16504	8.0328	8.08182
791	21.9846	18.2615	11.4943	12.6664	13.4111	9.22948	7.98527	7.98845
792	21.3197	18.9452	11.6252	12.7137	12.8689	9.23285	8.06061	8.2685
793	21.1148	17.9129	11.0711	12.9668	14.0032	9.24433	8.01074	8.49385
794	22.9452	17.8804	11.454	13.6595	13.2275	9.58981	8.04456	8.78656
795	21.0745	17.8731	11.9096	13.5081	14.3009	9.41084	7.90722	8.29138
796	21.0017	18.2206	11.2432	12.8467	13.0135	9.40884	7.82098	7.87749
797	22.8184	18.0539	11.1807	13.2416	14.0932	9.43537	8.04975	7.81037
798	20.7463	18.6221	11.8413	13.4845	13.7736	9.46237	7.99771	8.64038
799	21.4887	18.3541	11.6111	13.123	13.3624	9.3173	7.84241	8.19253
800	22.2304	17.6088	11.3394	13.7416	13.3918	9.31164	7.82939	8.02785
801	22.1752	18.3073	11.498	13.4331	13.639	9.4705	8.05	8.11434
802	22.5907	18.6476	11.5686	13.8955	14.3535	9.35705	8.05227	8.25014
803	23.3942	19.194	11.4553	12.6059	15.0166	9.06314	7.81656	7.9048
804	21.6915	18.085	11.2973	12.7405	14.5304	9.16512	7.76812	7.86876
805	22.1413	17.162	11.866	13.5519	14.3756	9.20046	7.94464	7.91541
806	21.5484	17.9368	11.7072	13.0586	13.4742	9.18973	8.10565	7.51297
807	21.421	18.455	11.6267	12.1559	13.82	8.92594	7.92268	7.72198
808	22.2633	16.8281	11.2906	12.4768	13.6531	8.71057	7.67611	7.78956
809	23.8854	17.8835	11.8422	12.9027	13.5976	9.14317	8.13049	7.99727
810	22.5755	19.3466	11.8478	13.0144	13.5871	9.13338	8.17669	7.81916
811	22.4455	18.6519	11.2536	12.7181	13.5369	8.82587	7.77904	7.49815
812	21.1806	17.9295	11.2583	12.7107	13.5404	8.87944	7.76641	7.46563
813	22.1005	18.3556	11.5299	13.038	13.7827	9.24944	7.87395	7.79159
814	21.8762	19.1881	11.9952	12.748	13.3209	9.1921	7.83143	8.56737
815	22.4308	17.6524	12.4709	13.1613	14.4637	9.27527	7.84731	7.88524
816	23.8155	18.6653	11.3339	13.4747	13.7923	9.75651	8.13907	8.17603
817	22.3034	18.0035	11.0127	12.6792	13.9146	9.05948	7.88107	8.3213
818	23.7774	18.8642	11.3444	12.7803	14.4296	9.27231	7.85683	9.08352
819	23.5408	18.3424	11.5052	12.8653	13.9047	8.99206	8.08067	8.54066
820	21.8542	17.7613	11.9159	12.9635	13.7048	9.30384	8.17837	8.49499
821	21.7639	17.9657	11.6801	13.2246	14.1188	9.37717	8.10299	7.76791
822	23.2834	18.4504	11.5885	13.1787	14.9946	8.9984	7.91275	8.16368
823	22.4361	17.3305	11.7658	13.0549	13.7321	8.91491	7.95987	7.71892
824	22.0691	16.6483	10.8387	12.2364	13.5277	8.81441	7.88076	7.51986
825	21.2704	17.5422	11.1441	12.4514	13.8909	9.16072	7.86782	8.07664
826	21.5643	17.5954	11.3302	13.2267	13.8253	9.21018	8.16884	7.86232
827	22.2152	17.6438	11.1904	13.0526	13.9766	9.26855	7.98884	8.21965
828	21.2642	18.0413	11.6741	13.1219	13.3894	9.32405	8.0836	8.16677
829	22.1798	19.6594	11.8392	13.296	13.6882	9.41103	8.34948	8.57097
830	23.173	18.5037	11.9315	13.1732	14.9364	9.16687	8.40288	8.05859
831	20.5279	17.8629	11.8384	12.813	13.7311	9.16404	8.10826	8.23845
832	23.7777	18.5975	11.9294	12.9185	13.2839	9.38819	8.11557	8.11962
833	21.3603	18.1281	11.4529	12.9327	14.4159	9.21217	7.96447	7.9931
834	21.0271	18.1566	12.2888	13.0545	14.7663	9.16795	7.93587	8.46644
835	20.987	18.7121	11.7128	13.0879	14.3064	9.38385	7.72731	7.72601
836	20.544	16.5581	10.8843	12.6523	13.0709	8.85117	7.50699	7.78247
837	22.2875	17.2986	10.7964	12.4409	12.6948	8.91772	7.60672	7.95532
838	20.844	18.1203	11.4975	12.2307	12.9178	9.03905	7.75312	7.83013
839	22.3667	18.3897	11.6238	12.7305	13.7331	8.88611	7.88955	8.14863
840	23.7857	18.0392	11.7991	12.9702	13.9531	9.28618	7.91076	7.7164
841	25.9981	18.2157	11.66	12.7843	13.6671	9.31639	7.99196	8.13937
842	24.1494	18.4373	11.3202	12.5847	13.9351	8.91616	7.89103	8.01093
843	23.8633	17.8837	10.7941	13.2171	13.2178	9.23643	8.03657	8.07967
844	22.1199	17.8802	11.2869	13.1071	13.5244	9.16697	7.80777	8.13403
845	22.1629	18.247	11.1963	13.1237	14.1874	9.26952	7.92266	8.43183
846	23.9324	18.7069	11.4632	13.6042	13.5702	9.25466	8.15461	8.00281
847	22.6638	17.5229	11.9007	13.2306	13.9209	9.21165	7.79859	7.83771
848	23.4728	17.8421	11.5831	13.0501	13.6766	8.98022	8.11523	8.00139
849	22.6465	17.3025	11.7388	12.5533	13.2848	9.07619	8.02287	8.01268
850	21.2536	19.0462	11.9009	13.0177	14.222	9.03558	7.88575	7.99482
851	20.2567	18.625	12.6691	13.4566	15.6226	9.22807	7.90695	8.29392
852	21.4733	18.5515	12.0841	13.8234	14.5899	9.25787	8.0349	7.99334
853	22.2002	18.9621	12.78	13.8253	14.1909	9.58014	8.13455	8.07563
854	22.4822	19.1447	12.1258	13.3745	15.2047	9.34561	8.29193	8.5773
855	23.3639	17.9704	11.9534	13.782	14.0935	9.33644	8.07583	8.55869
856	22.8387	17.1488	11.5096	12.7782	13.979	9.24725	8.02182	7.59573
857	23.2282	18.1894	11.3074	13.4423	14.0718	9.52887	7.7376	7.83049
858	22.3087	18.5742	11.873	13.5086	14.5942	9.36701	8.02313	7.79402
859	20.9885	18.7602	11.8629	13.2988	14.5062	9.42567	7.86191	8.26438
860	20.8559	18.0275	12.7644	13.126	13.037	9.38375	8.12075	8.18992
861	21.9176	18.3341	11.8538	13.1726	14.5126	9.25637	7.8669	8.12505
862	23.5255	19.2433	12.183	13.7082	16.0458	9.37639	8.01292	8.28043
863	24.3434	19.4852	12.4051	14.5581	15.6678	9.5404	8.16119	8.25342
864	23.0534	19.5263	12.1597	13.6486	15.056	9.56606	8.15869	8.40379
865	21.9007	18.6123	12.0789	12.6165	14.3896	9.40575	8.10784	8.1366
866	23.3376	18.7566	11.5844	12.776	14.6766	9.40645	7.98874	8.18383
867	22.2478	18.9365	12.1601	13.1039	13.7916	9.49667	7.99498	7.9867
868	21.962	16.8819	11.5446	12.9504	12.9156	9.06765	8.07266	7.92895
869	21.2009	16.948	11.4839	12.5041	13.5978	8.74973	7.81393	7.77907
870	21.563	18.4384	10.8512	12.6959	13.8821	9.05455	7.92253	7.83645
871	21.8536	18.7584	11.5594	13.0354	14.1539	9.25482	8.03881	8.0981
872	23.2669	19.7053	11.3559	13.3251	14.485	9.25501	7.99969	8.54223
873	23.9203	18.4773	11.6164	12.9294	14.2978	9.41261	7.8696	8.16889
874	22.1334	18.6016	11.5757	12.4995	15.2332	9.23643	7.88796	8.13696
875	22.7153	19.7722	12.6099	12.4265	15.4843	9.46504	8.16476	8.28699
876	23.7395	18.9276	12.3971	13.7709	14.7094	9.5685	8.19333	8.48583
877	23.7671	18.6521	12.0455	13.9361	13.9296	9.7851	8.4193	8.02906
878	24.9193	19.1491	12.0533	13.3502	14.1061	9.682	8.33416	8.40845
879	22.5718	18.7321	12.0481	13.8368	14.7413	9.70117	8.29504	8.11277
880	20.8025	17.8736	11.7315	13.1621	14.1766	9.44353	8.07412	8.5338
881	22.9244	18.8399	11.4976	13.4633	14.2133	9.34165	8.17256	8.00933
882	21.9203	18.7046	11.6069	13.0174	13.9622	9.48398	7.96192	8.28492
883	21.5897	18.9612	11.5585	13.5269	13.4693	9.48403	8.34611	8.8962
884	22.3775	18.8046	11.8703	13.9591	14.0025	9.5711	8.40238	8.68424
885	22.8855	18.8084	10.9322	13.6513	14.2136	9.20593	8.13564	8.19376
886	21.0597	16.6408	11.711	12.8146	12.7055	9.11096	8.01137	8.3633
887	22.7416	18.6875	12.0247	13.2219	14.6294	9.45202	8.25492	8.91258
888	23.581	19.8001	12.2226	13.4578	14.5347	9.67528	8.38611	8.77006
889	21.0822	18.8184	11.5039	13.0358	14.3085	9.44844	8.02481	8.62815
890	22.4543	18.7475	12.0075	13.4326	14.6709	9.61769	8.23954	9.01044
891	21.6372	17.6679	11.8713	13.5007	13.9269	9.59204	8.3712	8.54223
892	21.9423	17.8264	11.7421	13.0803	14.2126	9.5246	8.1233	8.65272
893	23.2071	17.3831	11.4488	12.63	14.2149	9.35324	8.1983	8.47018
894	22.1914	17.7241	11.015	12.8235	13.6522	9.19261	8.1579	8.28955
895	22.7304	18.3261	11.5305	12.4528	13.9809	9.25747	8.07004	8.34349
896	23.5132	18.4316	11.7249	13.0223	13.7812	9.37164	8.20838	8.48428
897	24.6886	17.8884	11.8881	13.1025	13.8827	9.43232	8.33063	9.07734
898	24.687	19.4003	12.4053	13.3716	14.5742	9.62952	8.29538	8.93992
899	23.0569	18.1479	11.8217	13.4941	14.0362	9.65139	8.24115	8.5855
900	22.9123	19.1125	12.5154	13.1925	14.0819	9.42	7.95117	9.1769
901	22.1065	18.5558	11.5983	12.5516	13.7625	9.45261	8.07608	8.45801
902	21.5835	18.702	11.3494	12.8275	13.4699	9.31107	8.38559	8.49422
903	21.4799	18.9185	11.6981	13.605	13.8064	9.55219	8.6243	7.98704
904	21.7486	18.5797	12.3089	13.529	13.7382	10.0055	8.498	8.90699
905	22.4971	19.1595	12.4435	13.2536	14.6288	9.52536	8.33854	8.8396
906	21.6794	17.8468	12.361	13.526	13.8079	9.76942	8.47385	8.99201
907	21.9337	18.5515	11.8886	13.4352	14.2091	9.57245	8.37343	8.56651
908	21.9506	17.5586	11.9806	13.2425	13.8044	9.60502	8.25702	8.42301
909	22.554	18.4415	11.6935	13.825	14.1624	9.68553	7.88127	8.9056
910	22.6588	18.7221	12.0664	13.4202	14.5066	9.71941	8.31416	8.44187
911	22.9197	19.065	11.7652	13.2488	15.0238	9.8604	8.37282	8.82744
912	21.3822	17.6456	12.2711	13.4605	13.843	9.71387	8.27471	8.53967
913	22.1964	17.9386	11.7346	13.2367	14.148	9.17221	8.34163	8.58506
914	23.1994	18.274	12.1536	12.9864	14.625	9.55611	8.1755	8.80034
915	21.5926	17.8742	11.8221	13.1992	14.8062	9.1839	8.2972	8.5897
916	21.6577	16.891	12.0622	13.7215	13.5666	9.189	8.39507	8.52286
917	19.8257	17.3178	12.1341	13.6018	13.0983	9.34154	8.30655	8.01258
918	21.2975	17.2073	12.0002	12.8863	13.4564	9.14784	8.13431	8.16336
919	21.7948	18.6979	11.9743	12.6505	13.2845	8.95355	8.32709	8.71002
920	21.2672	19.5205	11.614	12.6016	13.098	9.00702	7.99709	8.12574
921	20.8735	19.3256	12.0222	12.3935	14.3257	9.22162	8.11618	8.40012
922	21.7765	17.9685	12.1399	13.0229	14.3619	9.62086	8.48426	9.00592
923	22.0144	18.2841	12.4757	13.6324	15.0593	9.58081	8.3137	8.58731
924	22.4459	19.1677	12.1423	13.3402	14.6981	9.85287	8.44724	8.77083
925	22.4126	18.7953	11.7013	13.0663	15.0216	9.49566	8.32072	8.39438
926	21.6681	18.6317	12.1834	13.2755	14.3704	9.4421	8.17301	8.75832
927	21.4521	18.2442	12.0229	13.3347	14.7492	9.10488	8.34804	8.20224
928	20.6625	17.6413	12.6964	13.3628	13.8921	9.02544	8.22977	8.37644
929	22.8309	18.5751	12.5087	13.0093	13.4017	9.54092	8.10849	8.27963
930	21.1191	20.0308	12.7003	13.8528	14.931	9.27085	8.42232	7.94241
931	23.216	18.6681	12.0983	13.4482	14.7683	9.2705	8.12447	8.17575
932	21.0886	17.8585	11.7296	13.1962	13.7588	9.3555	8.1501	8.63202
933	20.7976	17.9134	11.873	12.4157	13.6001	9.1975	8.05864	7.86598
934	18.4694	16.8129	11.7229	12.7956	13.6808	9.01321	7.98001	8.00308
935	21.0478	17.4395	11.9068	12.7402	14.1166	9.18669	8.3761	8.00924
936	22.6811	18.2082	11.9973	12.4176	14.357	9.08926	8.19914	8.31312
937	21.9111	18.3337	12.0732	12.8134	14.1055	9.19543	8.06708	8.12703
938	22.6041	18.3154	11.9064	13.4365	14.2588	9.38911	8.11524	8.39016
939	23.2742	19.5398	12.5223	13.7143	15.1837	9.78558	8.19759	8.17331
940	22.7694	19.7122	12.8018	13.7356	15.1639	9.92239	8.18855	8.31545
941	22.8358	19.7282	11.6955	13.8993	13.8503	9.64717	8.1851	8.44117
942	22.6444	18.7058	12.7122	14.4354	13.6774	9.63138	8.4749	8.30818
943	23.4932	18.3135	12.1801	14.3016	14.2123	9.67873	8.20666	8.06097
944	23.4825	18.2653	11.9852	13.59	14.5567	9.42749	8.10003	8.17016
945	22.4301	18.7361	12.4163	13.4583	14.6046	9.13645	7.84917	8.47376
946	22.9382	19.0608	12.246	13.3738	14.6643	9.53328	8.15092	8.28404
947	25.2831	18.6614	12.4084	12.959	13.9245	9.64267	7.97158	8.5189
948	22.4329	18.3008	11.7895	13.4769	14.4191	9.46331	7.90409	8.55774
949	22.156	18.7051	11.6169	12.5427	14.4005	9.08489	7.75208	8.69006
950	23.2513	17.7472	12.2763	12.9733	13.3357	9.17751	7.94827	8.4591
951	20.858	18.0063	12.7403	13.1039	14.0449	9.47698	7.98325	8.33129
952	20.8907	17.3575	11.4788	12.8071	13.8153	9.28891	7.70955	7.57121
953	23.4823	18.7332	12.149	13.5767	14.1463	9.43039	8.13138	7.86929
954	22.1778	17.6422	11.8329	13.5285	13.5791	9.53167	8.21046	8.27718
955	21.5584	19.9254	11.8579	13.5292	14.3448	9.67379	8.24471	8.4493
956	23.3557	20.2178	11.779	13.6643	14.4244	9.62354	8.26206	8.04595
957	21.8402	17.8191	11.7542	13.0553	13.877	9.58682	8.33711	8.24772
958	20.8246	17.624	12.1436	13.0002	14.0567	9.61322	8.26781	8.44408
959	20.5025	18.0959	11.8284	12.9533	14.1673	9.20447	8.17666	8.2225
960	20.8769	16.2785	12.4998	12.1149	14.0898	9.10273	8.21087	8.45045
961	21.6516	17.9796	12.0401	12.9457	14.1926	9.54899	8.28201	8.02075
962	21.8957	17.6765	11.8482	13.5688	14.412	9.5593	8.31508	8.17764
963	20.6835	18.4861	11.9755	13.0461	13.4118	9.2333	8.06619	8.23533
964	20.0517	18.1328	11.5146	12.8088	13.4765	9.66593	8.17306	8.26039
965	20.5608	17.2007	11.0619	12.9645	13.3906	9.1394	8.19218	8.10471
966	21.2677	17.7312	11.5506	12.3389	14.1547	9.45613	8.20093	8.47171
967	22.3046	16.9468	11.8504	13.1791	13.9565	9.24834	8.18228	8.30428
968	21.9708	17.4138	11.4938	12.8506	13.2583	9.31294	8.17343	7.76982
969	20.8312	17.4264	11.6693	13.1162	13.6002	9.59462	8.04862	8.24931
970	22.584	18.5389	12.2919	12.9683	13.4427	9.17878	8.20946	8.57919
971	21.3556	18.029	12.0116	13.4131	14.0016	9.22334	8.20879	8.12397
972	20.209	18.0327	11.3276	13.3488	14.4895	9.26666	8.07898	8.23628
973	22.2236	18.3484	11.5373	12.6368	14.4284	9.13047	7.92396	7.92105
974	22.2363	18.8998	11.6478	13.4535	14.2543	9.36759	7.97601	7.62831
975	21.7655	17.9247	11.6495	12.832	14.9943	9.16487	7.84381	7.69171
976	20.6097	17.0657	11.439	12.2609	13.8859	9.10307	7.85911	7.95259
977	21.794	18.793	12.242	13.0703	14.359	9.1784	8.0139	8.28745
978	21.0096	17.8124	11.4381	12.8736	13.0119	9.26753	7.94839	7.98003
979	21.105	18.2292	11.8878	12.5236	14.0968	9.10327	7.77763	8.05091
980	19.2141	18.8933	11.8949	12.1476	14.4229	8.94537	7.78125	7.90187
981	19.3725	17.6558	11.3903	12.712	13.4327	9.1	7.93208	8.20585
982	21.6478	18.3974	11.3078	13.324	14.3345	9.30598	8.10169	7.92522
983	21.0396	17.8687	11.3228	12.8577	13.0019	8.72508	7.8291	8.21247
984	19.9654	17.5974	11.7671	12.7792	13.7532	9.18638	8.06648	8.11267
985	21.5986	17.3238	12.053	13.1445	14.5523	9.18973	7.95575	8.00886
986	22.2662	19.3299	11.4963	13.0798	14.9422	9.0538	8.18666	7.86066
987	22.1751	19.6613	12.1166	13.9296	14.093	9.49338	8.34991	8.79774
988	21.4705	18.9361	12.2393	13.423	14.5862	9.39418	8.25505	8.38213
989	19.7237	18.3919	11.7381	12.9384	14.0449	9.33615	8.21961	8.43665
990	21.9905	18.7084	11.4959	12.4812	14.3585	9.1092	8.11186	8.00647
991	22.4502	19.0161	11.283	12.4914	14.1969	8.97887	7.86652	7.93575
992	21.4778	17.6294	11.59	12.924	14.1343	8.80266	8.35825	7.74944
993	21.892	18.2955	11.849	12.7534	12.6537	9.55762	8.16452	7.92479
994	21.2807	18.5695	11.3803	13.2774	13.3893	9.12197	8.0024	8.29829
995	21.3561	19.1517	11.0432	12.9487	14.0825	8.98598	7.90276	8.24204
996	19.6736	18.1175	11.906	13.0869	14.4379	9.35662	8.15624	8.07
997	22.5626	18.2279	11.7243	12.7973	13.9285	9.46194	8.42445	8.47498
998	20.8452	17.6168	11.4741	13.1266	14.8829	9.25874	8.17889	7.954
999	22.7794	18.7194	11.2975	12.8829	14.6667	9.42661	7.98907	8.39549
1000	23.0156	17.8616	11.695	13.3614	14.3173	9.20312	8.20405	8.09331
1001	23.6496	18.5159	12.0602	13.1266	14.8276	8.96167	8.00929	8.42215
1002	20.9487	17.9767	11.9645	13.029	14.1668	9.01995	8.087	8.26105
1003	20.9225	17.1309	12.2831	13.227	13.4269	9.49353	8.17116	8.38969
1004	20.717	17.2063	11.5484	12.914	13.3159	8.997	8.25217	8.48047
1005	20.2776	18.0323	12.314	13.1516	13.8172	8.89031	8.12742	8.35832
1006	20.4764	18.8351	11.6838	12.7952	14.0252	9.27358	8.00205	8.00586
1007	22.5159	18.7168	11.0326	12.9398	14.3364	8.88511	8.31306	7.9678
1008	22.4286	18.7735	11.2461	13.4505	14.5988	9.08687	8.04703	8.04447
1009	21.5569	17.6262	11.1071	12.7805	13.5491	9.41446	8.05883	8.3653
1010	21.5029	17.6036	11.0432	12.8107	13.673	8.95565	8.07082	8.19518
1011	20.6267	18.6092	11.3474	12.7729	13.8863	9.03965	8.30383	7.63694
1012	21.1021	18.6378	11.2316	13.1014	13.8891	9.14101	8.20466	8.20014
1013	21.5346	16.9974	11.7233	12.7713	13.5879	9.1811	8.36224	7.98484
1014	23.1321	19.032	11.5297	13.2793	13.9343	9.43954	8.28634	7.85977
1015	23.0916	19.0304	11.9583	12.9908	14.2031	9.1465	8.06457	8.42925
1016	23.4719	18.9958	11.5895	12.7335	13.7964	9.17087	7.92344	8.43599
1017	20.4631	19.1121	11.4097	12.7885	14.0427	9.15724	7.88463	8.03618
1018	22.1983	17.7859	11.8592	12.5595	14.5067	9.2923	7.97	8.25423
1019	23.5641	17.6347	12.2222	13.0147	14.057	9.31172	8.13258	8.28537
1020	21.2755	17.5659	11.1584	12.7501	13.0455	9.47115	8.01184	7.95016
1021	22.4342	17.0247	11.7652	13.0925	12.9454	9.34687	8.29577	8.36834
1022	20.2502	17.4637	12.266	13.604	13.3837	9.36216	8.34281	8.34846
1023	21.4232	18.5884	11.4028	12.981	13.428	9.31425	8.27757	8.39692
1024	22.5354	18	11.3817	13.1926	14.2658	9.38644	8.02323	8.11012
1025	21.7632	17.9348	11.0159	12.8885	13.7513	9.13091	7.98812	8.18607
1026	21.354	18.3917	11.5542	12.7106	14.4875	9.23392	8.05438	8.14419
1027	21.1459	17.7607	11.9355	12.9126	13.8727	9.05195	8.31283	8.62326
1028	21.8494	18.116	11.8751	12.6376	13.6832	9.17118	8.29547	8.13946
1029	22.2965	17.4266	10.825	12.3203	14.3534	9.12751	7.96232	7.97441
1030	21.9856	17.2736	11.462	13.2107	14.6708	9.05678	8.04114	8.02403
1031	23.3969	18.4607	11.5061	12.6528	14.0688	9.46787	8.11335	8.34838
1032	22.4623	17.7114	11.6707	12.6817	13.503	8.90754	7.81476	8.2237
1033	22.9408	18.0003	11.0515	13.0926	13.7109	9.08395	7.99309	8.30335
1034	22.3995	19.1667	11.3268	13.1821	14.8662	9.06216	7.93783	7.93755
1035	23.0052	18.553	11.8472	12.6635	15.2847	9.22429	8.09827	8.4229
1036	22.7821	17.2779	12.0042	13.0638	14.5744	9.18539	8.07655	7.99716
1037	20.7811	16.8202	11.6263	12.7353	13.1325	9.46203	8.25977	8.115
1038	21.9078	16.7502	11.6356	12.3754	12.9359	9.39259	8.14187	7.73487
1039	23.8382	18.1239	11.7589	12.9931	13.9645	9.69687	8.18092	8.16152
1040	24.6317	19.8104	11.4792	13.1072	14.8221	9.49533	8.10608	8.51367
1041	22.9785	19.1509	11.8235	13.2209	15.153	9.45129	8.15691	8.25575
1042	22.7313	18.9295	11.9901	12.9546	15.2625	9.01438	8.06884	8.24755
1043	22.4884	18.1586	12.1783	12.946	13.8845	9.7149	8.238	7.94367
1044	21.6899	18.9539	11.3416	12.9934	14.6417	9.66909	8.19439	7.99345
1045	21.9022	18.9243	11.5597	13.2522	13.6751	9.68306	8.16402	7.85563
1046	21.3187	18.6139	11.7459	12.6462	14.1203	9.12508	8.06743	8.32684
1047	20.4695	18.4634	11.4317	13.008	14.5649	9.30837	8.09124	8.09965
1048	20.9025	18.1924	11.5129	12.9204	13.9731	9.22467	8.14066	7.80544
1049	20.8693	16.6637	11.1116	12.8704	13.3319	9.03921	7.95096	7.96296
1050	20.8717	18.0369	11.2442	12.582	13.9226	9.25996	7.97598	8.37594
1051	22.3789	17.2708	12.3185	13.0573	14.0879	9.50852	8.278	8.86326
1052	23.6494	19.8669	12.0918	13.5574	15.2881	9.44162	8.1412	8.56117
1053	21.7328	18.8592	11.9163	13.3109	13.4475	9.2903	8.00427	8.17889
1054	21.1137	17.3833	11.9932	12.644	13.9416	9.12661	8.24014	7.84994
1055	23.0941	17.77	12.3216	13.1278	13.9886	9.43188	8.09956	7.87428
1056	21.248	18.6901	12.0485	13.1181	14.4131	9.16487	8.23253	8.57524
1057	21.7663	17.647	11.7999	12.4035	14.4712	9.2855	8.36194	8.71304
1058	20.8127	16.6137	12.085	12.6087	13.044	9.54576	8.14087	8.66323
1059	22.3492	17.1928	11.977	13.0115	12.796	9.61952	8.24167	8.5085
1060	20.9561	18.3991	12.7943	13.3934	13.4618	9.93693	8.26965	9.03174
1061	22.614	18.4492	12.7481	13.4734	14.2182	9.74095	8.60721	9.31263
1062	22.268	17.2215	11.7576	13.0605	13.8242	9.43	8.26138	8.0095
1063	23.3368	17.5995	11.3828	12.3318	12.6965	9.23775	8.18921	8.31936
1064	23.1175	18.9918	12.3314	13.2114	14.3698	9.58164	8.5308	8.76142
1065	22.0759	18.4983	12.0785	13.1199	15.1124	9.40714	8.18295	8.60783
1066	24.5186	18.5297	11.9878	13.2536	15.0125	9.37509	8.18592	8.38039
1067	22.213	18.7023	12.7546	13.6127	14.722	9.84242	8.41975	8.52207
1068	21.1755	16.4977	12.5137	12.9748	13.4561	9.38034	8.39561	8.64636
1069	21.9132	17.1762	12.0455	12.7807	13.8112	9.45402	8.23184	8.22744
1070	21.5542	17.7894	12.1445	12.9199	14.0958	9.55622	8.1348	8.24233
1071	21.7802	18.7911	12.5959	12.8014	13.9345	9.52769	8.16137	8.34208
1072	23.7514	18.5388	12.2002	13.3016	14.8998	9.74946	8.53951	8.17671
1073	23.6066	18.3739	11.8417	13.3214	14.3077	9.51402	8.33499	8.26668
1074	23.3622	18.9259	12.3981	13.1732	14.6919	9.51666	8.48423	8.09641
1075	24.7686	17.3839	11.5689	13.3759	13.7682	9.62177	8.56047	8.7334
1076	21.8683	17.8806	12.226	13.337	13.2589	9.83343	8.34309	8.25524
1077	22.5983	18.4371	12.5916	13.6694	14.4722	9.58622	8.52701	8.31697
1078	23.8717	17.7871	12.9216	13.6685	14.2898	9.45467	8.4291	8.33237
1079	22.8299	18.196	12.3425	13.4044	13.6579	9.16689	8.41135	8.44014
1080	23.8537	18.2137	11.5297	12.7043	13.3045	9.40066	7.79497	7.94163
1081	22.6527	19.2366	11.6726	12.9583	14.1578	9.45597	8.0302	8.28025
1082	21.5941	18.3936	11.7369	13.0204	14.758	9.51959	8.47151	8.25659
1083	22.8801	17.6874	12.3758	13.4643	14.3809	9.76127	8.57576	8.43684
1084	22.304	17.2379	11.8402	13.212	13.7511	9.38276	8.2878	9.07641
1085	22.3054	18.2745	11.6217	13.5126	13.8266	9.48146	8.27994	9.00365
1086	21.5318	18.3529	11.5514	12.8271	13.7878	9.45968	8.25884	8.64357
1087	22.7189	17.7508	11.4089	12.3816	13.7322	9.19754	8.08111	8.6232
1088	23.4374	18.8458	12.1259	12.6243	13.9674	9.09733	8.26734	8.67172
1089	22.6351	17.5885	11.9406	13.1609	14.1398	9.43014	8.48388	8.96676
1090	22.3198	18.1482	12.4164	13.3936	15.1135	9.35359	8.27429	8.63107
1091	20.625	18.1911	12.313	13.3971	15.444	9.56431	8.38876	8.9267
1092	24.9267	19.7089	12.6372	14.3221	15.7085	10.0514	8.75754	8.90354
1093	24.5432	18.9416	12.4951	13.8401	15.1374	9.72497	8.06692	8.12809
1094	22.2543	17.957	12.0079	13.5488	14.352	9.38339	8.26199	8.10139
1095	22.1132	18.5425	12.7952	13.456	13.9123	9.5782	8.31775	8.50804
1096	19.6478	17.4126	11.5413	13.0613	13.4226	9.30153	8.27718	8.18251
1097	18.9406	16.8816	11.4906	13.147	13.3273	9.55539	8.07549	8.45616
1098	21.9323	17.5017	11.6906	13.809	14.3444	9.46719	8.43898	8.64315
1099	22.614	18.3253	11.6366	14.3417	14.9101	9.49329	8.44971	8.20654
1100	21.261	18.3516	11.7288	13.5418	14.208	9.09337	8.04434	8.28448
1101	21.8073	17.6555	11.8209	13.3843	14.2712	9.35507	8.15122	7.58713
1102	21.6655	17.0842	11.7958	13.4951	13.4258	9.20794	8.19191	7.78893
1103	20.5713	18.7192	11.3916	13.4951	13.7551	8.93331	7.99357	7.89722
1104	19.8604	17.4251	11.4238	12.5039	14.2435	9.1906	8.01662	8.12703
1105	21.7299	17.1871	10.6826	12.446	14.399	9.35205	7.89454	8.24995
1106	23.1783	16.9774	11.6396	12.4672	14.4108	9.12991	7.90546	8.15906
1107	22.024	18.0089	12.3231	13.7118	14.9086	9.45503	8.22002	8.21743
1108	22.4638	18.1524	11.5933	12.9222	14.2828	9.66757	8.25974	8.65088
1109	21.5017	16.8822	11.5979	12.7439	14.3557	8.99315	8.10923	8.54362
1110	21.6118	17.9589	12.1265	13.0881	13.4227	9.48471	8.2557	8.69394
1111	22.8887	18.2407	12.3973	13.3878	14.2232	9.64092	8.1738	8.00263
1112	22.5412	17.7897	11.9281	13.534	14.4305	9.33683	8.37137	8.30609
1113	22.6223	18.5311	11.7898	13.6097	14.0283	9.46762	8.49625	8.36018
1114	22.7726	19.0931	12.3223	13.2132	14.7877	9.02161	8.19597	8.83162
1115	22.9278	18.4684	12.3681	13.3182	14.3125	9.69713	8.44314	8.29723
1116	22.7015	17.436	12.3742	13.6622	13.6065	9.30891	8.34668	8.34127
1117	21.819	17.8046	11.8823	13.5833	13.1151	9.48292	8.2297	8.59267
1118	22.6189	19.6397	12.3149	13.1696	13.917	9.41455	8.20418	7.95991
1119	22.5476	19.3021	12.3762	13.5829	14.2782	9.43693	8.29563	8.38385
1120	21.5303	18.1982	12.6052	13.4805	13.6944	9.3942	8.29432	8.56753
1121	21.6346	17.7662	12.0985	13.983	14.4502	9.45458	8.45424	8.70081
1122	19.7358	17.6114	12.2552	13.0974	14.1738	9.65925	8.24841	8.24864
1123	21.6358	18.3543	11.958	13.1936	14.1725	9.44556	8.42384	8.42927
1124	21.5521	17.3205	12.4902	13.6361	14.0785	9.38663	8.49009	9.06219
1125	21.6576	17.4618	12.1508	12.9925	13.9634	9.47364	8.57477	8.21918
1126	22.0565	18.3369	12.2431	13.2567	14.4495	9.5312	8.63651	8.44331
1127	22.6297	18.2724	12.6127	13.3592	13.5934	9.32663	8.46103	8.16016
1128	22.4018	17.3537	12.0131	13.0729	14.479	9.4325	8.44369	8.56627
1129	21.2671	17.9849	12.5431	13.804	15.4369	9.45264	8.28522	8.73945
1130	21.3007	17.8953	11.8104	13.2742	13.9495	9.44321	8.23362	8.35454
1131	22.1456	17.9476	11.777	12.9505	13.5633	9.22879	8.35965	8.43674
1132	22.643	17.5809	11.8125	13.1284	13.5146	9.20319	8.25674	8.20322
1133	21.8644	18.2961	11.5763	13.4288	14.4485	9.30026	8.17873	8.37194
1134	22.8652	18.472	12.8358	13.5792	13.5914	9.19544	8.14783	8.13846
1135	21.5256	18.5179	12.5046	13.1446	13.9507	9.12848	8.27034	8.2924
1136	20.7568	19.0759	11.6863	13.6339	14.1181	9.00816	8.18256	8.32417
1137	22.3024	19.2779	12.1884	13.6186	13.4936	9.47121	8.18734	8.46881
1138	21.6608	17.6477	10.941	12.7035	13.6711	9.25277	7.90396	7.84177
1139	21.8586	18.2338	11.9356	13.0269	13.6111	9.63164	7.79313	8.32947
1140	22.1274	18.8377	12.1767	13.7138	14.2848	9.54947	8.29605	8.44808
1141	23.5264	18.5447	12.4509	13.4819	14.0884	9.56639	8.32582	8.90555
1142	19.7207	18.6718	11.4188	12.8774	14.2072	9.41546	8.17298	8.47343
1143	20.2196	18.2237	11.9003	12.7084	13.1503	9.21611	8.12031	8.25354
1144	22.9462	18.6591	12.385	13.2102	14.3215	9.53099	8.29994	9.0109
1145	22.9247	17.0338	12.5446	13.1156	13.9691	9.59072	8.38957	8.98923
1146	22.2041	18.5386	12.0971	13.6339	13.4191	9.63673	8.51231	8.78859
1147	23.6288	18.8761	12.4683	13.2053	15.1159	9.56217	8.08235	8.95069
1148	22.3674	18.7936	12.2583	12.393	14.256	9.31117	8.06489	9.24333
1149	21.2141	17.956	12.2224	13.2027	14.5162	9.37093	7.98281	9.02133
1150	21.5728	18.6419	11.4198	13.0528	14.4322	9.23747	8.09712	9.22607
1151	22.1071	18.8663	12.0507	12.7886	13.6294	9.23676	8.16338	8.5256
1152	21.461	18.502	12.0411	13.1149	14.3733	9.57727	8.3631	8.78502
1153	22.3005	18.3954	12.2306	13.1838	15.0518	9.11491	8.31643	8.57475
1154	21.6287	18.4646	12.1938	13.0924	13.4946	9.23035	8.13316	8.52941
1155	22.3297	18.3938	11.8693	12.5656	13.718	9.69052	8.17309	8.16455
1156	23.4367	19.5981	12.4547	13.3081	14.8352	9.96609	8.47227	8.49981
1157	23.6875	18.2912	12.4752	13.4269	15.0215	9.73753	8.38082	8.93385
1158	23.1163	19.6472	12.4072	13.3895	14.6493	9.82003	8.24387	8.98221
1159	21.0939	20.1217	12.627	13.7945	14.8349	9.68649	8.51311	8.86337
1160	21.7985	19.2085	12.196	13.4948	14.0984	9.53303	8.19505	8.41317
1161	21.6011	19.1072	12.1312	13.1948	14.6963	9.40149	8.22895	8.52775
1162	21.4507	17.9615	12.1805	13.1921	14.0779	9.53701	8.28942	8.47337
1163	21.892	18.3789	11.8968	13.231	12.9408	9.67417	8.12711	8.76048
1164	21.64	17.1212	12.0697	13.044	13.2019	9.25647	7.90124	8.38415
1165	20.4725	18.866	11.7756	12.7041	13.2086	9.30719	7.94861	7.97139
1166	20.3667	17.9185	11.856	13.1832	13.8256	9.38263	7.9829	7.74787
1167	22.3365	17.6507	12.2678	13.253	13.9464	9.52094	8.08541	8.55706
1168	21.6366	18.4536	11.9038	13.554	13.8346	9.39965	8.23183	8.26745
1169	20.9966	18.4079	12.7564	13.8372	14.5769	9.54043	8.43827	8.50898
1170	21.8916	18.7652	12.4649	13.9114	14.1095	9.77755	8.69429	8.90596
1171	22.7247	18.31	12.3167	12.9312	14.6669	9.67946	8.21756	8.30468
1172	20.7953	18.972	13.1448	13.7223	14.8778	9.97431	8.40208	8.84279
1173	21.0324	18.7919	12.699	13.9654	14.8223	9.73093	8.17557	8.11847
1174	21.4271	18.3343	12.0294	13.5794	14.1474	9.40103	8.25881	8.38546
1175	21.4668	19.0022	11.787	13.7613	13.9046	9.29218	8.16607	8.90127
1176	20.8962	17.6076	11.5266	12.9855	14.2074	9.33311	8.16402	8.73801
1177	21.0196	17.4936	11.8682	12.9515	13.5739	9.07171	8.01452	8.45419
1178	21.1855	18.209	11.8564	13.102	13.696	9.31702	7.83805	8.46891
1179	21.346	17.4075	11.2339	13.4032	13.4485	9.39315	8.05668	8.19997
1180	21.1876	18.2969	11.7623	13.2206	12.9466	9.48809	8.2444	8.31707
1181	23.0567	18.3288	11.631	13.2041	14.4787	9.52556	8.19756	8.30949
1182	22.2733	19.0374	11.8563	13.8175	15.3349	9.77447	8.26005	8.55578
1183	22.7807	19.8142	12.5285	13.6963	14.2801	9.74144	8.35328	8.4132
1184	21.1327	17.9066	12.3475	13.3086	13.9138	9.55644	8.27986	8.1184
1185	21.8041	18.1287	12.4683	12.9873	14.735	9.46402	8.0454	8.31348
1186	22.0345	18.1762	11.9522	12.6985	13.7347	9.06546	7.76673	8.21537
1187	22.713	18.1379	12.0281	13.2715	14.2195	9.39908	7.90201	7.61899
1188	20.8938	17.1034	11.4447	13.1279	14.1709	9.22741	8.20129	7.92109
1189	20.9577	16.8746	11.9359	13.3867	14.0649	9.53814	8.21091	8.12589
1190	21.8207	17.3794	12.4349	13.4208	14.9907	9.533	8.41147	7.89636

## Sheet: fig2B
Task engagement across sessions
Timepoint	Mean	SE
1	32.2386	1.12428
2	27.0355	1.02366
3	23.5685	1.03046
4	20.7107	1.05927
5	16.1878	0.976599
6	12.5076	0.926536
7	9.53299	0.774226
8	8.26904	0.754433
9	6.25381	0.592944
10	5.53807	0.617709

## Sheet: fig2C
Task engagement - neural timescales Pearson correlation across sessions
				Area
	SMA	PM	ACC	DLPFC	FEF	VLPFC	OFC	Striatum
Median	0.566944	0.588703	0.589836	0.576103	0.654391	0.655146	0.227099	0.647313
Mean	0.436386	0.456313	0.51701	0.486649	0.488693	0.556475	0.231154	0.454383
SE	0.0345564	0.0285842	0.029565	0.0248583	0.0324349	0.0274119	0.0433044	0.0466731

## Sheet: fig2D
Speed- neural timescales Pearson correlation across sessions
				Area
	SMA	PM	ACC	DLPFC	FEF	VLPFC	OFC	Striatum
Median	0.0589341	0.0514575	0.0797429	0.0848427	0.0971814	0.135306	0.090343	0.0651472
Mean	0.0813436	0.067791	0.0954928	0.0967797	0.100648	0.146333	0.103391	0.0959949
SE	0.0074557	0.00635986	0.00877593	0.00694937	0.00791781	0.0102285	0.0109955	0.0127815

## Sheet: fig2E
Average regression coefficients across iterations
				Speed
	OFC	Striatum	VLPFC	DLPFC	SMA	FEF	ACC	PM
Mean	0.362771	0.21206	0.31004	0.180389	0.147638	0.13852	0.205301	0.119569
SE	0.0114718	0.00670593	0.00980434	0.00570439	0.00466873	0.00438039	0.00649218	0.0037811
				Task engagement
Mean	0.130733	0.225521	0.300503	0.311175	0.310536	0.400535	0.439931	0.47544
SE	0.00413414	0.00713161	0.00950275	0.00984023	0.00982	0.012666	0.0139118	0.0150347

## Sheet: fig3B
Median resting baseline neural timescales across sessions
				Area
	SMA	PM	ACC	DLPFC	FEF	VLPFC	OFC	Striatum
Median	23.8618	22.5605	15.2402	12.9682	16.0281	9.93364	8.31444	9.90723
Mean	28.1577	23.6933	15.3585	13.7641	18.4783	10.8099	9.0222	11.9537
SE	1.35413	0.820335	0.532024	0.507005	0.790233	0.464435	0.458652	0.873953

## Sheet: fig3C
Median neural timescales across sessions (before and after the first lever press)
Timepoint	SMA - Median	SMA - Mean	SMA - SE	PM - Median	PM - Mean	PM - SE	ACC - Median	ACC - Mean	ACC - SE	DLPFC - Median	DLPFC - Mean	DLPFC - SE	FEF - Median	FEF - Mean	FEF - SE	VLPFC - Median	VLPFC - Mean	VLPFC - SE	OFC - Median	OFC - Mean	OFC - SE	Striatum - Median	Striatum - Mean	Striatum - SE
-5	30.5657	36.2516	2.09908	25.1952	28.3105	1.22843	16.7656	16.9391	0.477355	16.3107	18.7866	1.07537	20.5584	22.9791	1.13045	12.225	12.8615	0.448595	9.05368	9.76377	0.416093	9.87929	12.5352	0.71782
-4	30.7411	35.5306	1.88526	26.8309	29.1354	0.929455	17.1594	18.1289	0.577292	17.282	18.6335	0.800833	22.1354	23.5403	0.734327	13.3063	14.1112	0.556433	9.49078	10.1528	0.510097	10.0062	13.1702	0.86131
-3	33.4639	41.0523	2.61462	28.9145	32.0551	1.18142	19.2281	20.3848	0.931122	18.6823	20.2229	0.770055	23.7562	27.3979	1.40015	14.3835	15.9912	1.18676	10.0378	10.727	0.676714	10.4646	15.2716	2.18411
-2	38.053	42.3267	2.17711	32.7816	34.7181	1.15236	20.4098	21.3204	0.649914	21.3642	22.3814	0.762738	26.5392	29.1945	1.02977	16.0135	16.6454	0.593761	10.1559	11.0598	0.532854	12.2681	14.9232	0.991063
-1	39.4139	44.6039	2.10322	34.7288	38.1531	1.58625	21.1727	22.8427	0.735661	21.5281	22.9776	0.931054	28.6468	31.2099	1.17482	16.9209	17.5934	0.79501	10.3205	11.236	0.605621	11.4963	15.3435	1.20195
1	27.5819	31.4002	1.20569	25.0291	26.4066	0.740876	15.6584	16.0711	0.52264	14.4126	15.914	0.607442	19.5159	22.2217	1.12261	10.7128	11.587	0.372492	8.64955	9.25622	0.409155	10.755	12.12	0.680192
2	27.5476	31.286	1.1801	24.7235	26.4183	0.726982	15.5257	15.9816	0.447696	14.4104	15.831	0.591362	18.9441	21.1168	0.85641	11.0488	11.795	0.372011	8.60624	9.28915	0.37294	10.9548	12.5402	0.975889
3	28.7996	32.6244	1.62812	24.9846	28.1187	1.73775	15.6566	16.001	0.456418	14.2964	15.9043	0.678378	19.531	21.6782	0.845391	10.9206	11.7297	0.381475	8.81637	9.25096	0.365653	10.445	12.8043	1.12245
4	28.0113	33.0128	1.40155	24.9022	26.8146	1.10434	15.9432	16.111	0.466167	14.5286	15.8897	0.624889	18.9063	21.6014	0.893982	11.1324	12.0269	0.540901	8.7464	9.33378	0.420905	10.8254	12.7047	0.910651
5	30.3163	34.2239	1.68226	25.8696	29.7014	1.48499	16.1035	16.6319	0.493824	15.0724	16.3722	0.591274	20.4338	21.8282	0.754089	11.3349	12.5985	0.668119	8.94271	9.43984	0.382517	10.6663	13.5793	1.35415

[truncated: 24 more sheets: fig3D, fig4B, fig4C, fig5, fig6A, fig6B, supp1, supp2A, supp2B, supp2C, supp2D, supp2E, supp2F, supp2G-J, supp2K, supp2L, supp2M, supp2N, supp2O, supp2P …]
